# Supplementary material for: Evaluating Genetic Regulators of MicroRNAs Using Machine Learning Models
Source: Int J Mol Sci. 2025 Jun 16;26(12):5757. doi: 10.3390/ijms26125757 (PMC12193497; doi:10.3390/ijms26125757)
Supplement: Supplementary file 1 [file ijms-26-05757-s001.zip]

Archive with 1 entries (1 files):
- ijms-3654608-supplementary.xlsx
