# Supplementary material for: Evaluating Genetic Regulators of MicroRNAs Using Machine Learning Models
Source: Int J Mol Sci. 2025 Jun 16;26(12):5757. doi: 10.3390/ijms26125757 (PMC12193497; doi:10.3390/ijms26125757)
Supplement: Supplementary file 1 [file ijms-26-05757-s001.zip › ijms-3654608-supplementary.xlsx]

## Sheet: S1 model_all_features
This table presents detailed performance metrics for the set of models predicting microRNA expression, including the 5-fold cross-validation performance metrics.
microRNA	R-squared	Median Abs Err	Mean Abs Err	Mean of y_test	Mean of y_pred	Coefficient of Variance of testing dataset	Coefficient of Variance of predicted dataset	25th percentile y_test	50th percentile y_test	75th percentile y_test	25th percentile y_pred	50th percentile y_pred	75th percentile y_pred	Correlation Percentiles	Mean R-squared (Cross-Validation)	Std R-squared (Cross-Validation)	Mean MAE (Cross-Validation)	Std MAE (Cross-Validation)	Mean MedAE (Cross-Validation)	Std MedAE (Cross-Validation)
hsa-mir-9-1	0.952516	1959.87	4025.64	10873.7	11036.4	4.11045	4.04027	46.1209	168.475	953.625	-760.514	1117.78	3690.17	0.976211	0.962081	0.0037865	4165.21	145.687	1967.4	33.0246
hsa-mir-9-3	0.952502	1965.52	4033.52	10890.2	11051.6	4.1095	4.03985	46.9277	169.092	974.851	-769.03	1116.56	3698.88	0.976204	0.962117	0.00379353	4169.64	145.805	1967.8	31.6706
hsa-mir-9-2	0.952467	1964.95	4028.07	10875.5	11037.5	4.11039	4.04042	47.8351	168.412	984.992	-764.085	1118.38	3696.21	0.976186	0.962096	0.00378591	4165.2	145.784	1968.31	32.1348
hsa-mir-219a-2	0.890348	63.1403	132.354	168.092	161.708	6.26559	6.09935	0	0	0.346438	-54.7498	4.552	69.2175	0.943629	0.85815	0.0283809	144.992	12.8676	61.2653	2.21291
hsa-mir-135a-2	0.86212	9.68965	19.1615	32.3533	31.3776	4.16915	3.73466	0	0.905319	6.76306	-3.56669	5.96199	18.0296	0.930588	0.792539	0.0378874	19.9401	0.716341	9.84558	0.351692
hsa-mir-181a-1	0.853778	324.77	538.103	1437.49	1434.04	1.76922	1.64106	472.671	885.095	1603.08	592.229	1004.81	1665.83	0.924003	0.845415	0.0328171	549.519	19.8113	323.712	7.43658
hsa-mir-206	0.843017	232.053	420.997	235.546	285.32	12.2314	9.07167	0	0.187987	1.04115	-200.362	27.4796	270.803	0.918543	0.777145	0.0750584	438.362	9.74634	230.117	11.4913
hsa-mir-194-2	0.841277	426.582	869.579	1933.33	1893.68	2.27197	2.06166	58.649	115.32	896.484	-73.4222	352.575	1351.74	0.917711	0.843209	0.00687827	823.574	20.8277	403.24	12.7264
hsa-mir-194-1	0.834423	384.568	790.444	1721.02	1682.27	2.2857	2.06486	51.5756	101.589	802.433	-75.7335	311.946	1178.19	0.914047	0.833121	0.00534459	750.411	16.9899	367.681	7.61484
hsa-mir-146b	0.831667	688.68	1357.07	2516.99	2386.62	3.96801	3.4496	301.815	655.918	1305.75	199.173	904.787	1764.97	0.916719	0.830324	0.0260861	1260.54	27.8174	661.502	26.6106
hsa-mir-21	0.830286	35643.6	46142.2	216607	219121	0.676656	0.606988	96748.6	203676	320158	116675	222998	315564	0.91137	0.827889	0.00915725	45001.1	1272.99	34645.6	1215.47
hsa-mir-519a-1	0.829555	48.5538	83.2366	46.391	52.5471	9.08131	8.11574	0	0.150804	0.941848	-42.8954	4.5139	54.3189	0.91599	0.681008	0.131462	88.5425	2.30126	46.1619	1.89024
hsa-mir-30a	0.827653	9614.42	15991	47015.9	46878.5	1.38047	1.25184	7998.67	19283.9	51955.2	10887.7	24763.1	55308.4	0.909774	0.832238	0.0134588	15455.7	366.607	9679.79	295.657
hsa-mir-208b	0.824938	0.11596	0.234255	0.156482	0.176913	13.2136	9.11213	0	0	0	-0.0741232	0.0343016	0.170784	0.918933	0.617362	0.128189	0.231287	0.0117159	0.114354	0.00447888
hsa-mir-192	0.824563	2880.8	6081.68	11714.8	10951.2	2.62309	2.31368	232.407	529.497	4674.41	-853.5	2009	8555.32	0.912658	0.799793	0.0190484	5629.81	101.895	2808.1	148.553
hsa-let-7i	0.81966	104.171	153.616	605.648	609.915	0.997787	0.878107	305.355	453.097	658.712	343.919	499.995	652.406	0.905585	0.798404	0.0113005	161.204	4.04521	104.309	1.78494
hsa-mir-135a-1	0.817801	8.81841	17.3634	27.493	26.6015	3.99322	3.56414	0	0.919569	7.16646	-3.03286	5.84882	17.0587	0.905322	0.747432	0.0434048	18.2259	0.85556	8.92821	0.369242
hsa-mir-200c	0.812245	2990.86	5093.11	12888.9	12952.1	1.72176	1.5204	569.987	7839.26	14776.6	2716.23	9372.55	15490.1	0.901359	0.769464	0.0213251	5138.55	280.699	3046.14	109.228
hsa-mir-122	0.811088	348.113	802.363	1150.17	1109.01	5.57737	5.05504	0	0	0.218738	-304.576	29.0842	400.226	0.901035	0.849031	0.0395219	738.318	14.8472	334.651	14.4107
hsa-mir-373	0.807174	49.7437	88.9367	59.332	60.9035	10.75	9.63788	0	0	0	-49.8438	2.01941	49.8306	0.898692	0.815288	0.0366908	92.9575	4.62444	47.6378	2.04343
hsa-mir-92a-2	0.805733	1691.98	3026.5	8195.54	8323.61	1.51653	1.40563	2653.38	4341.7	8102.91	2652.97	5007.04	9106.37	0.898698	0.751472	0.0273768	3235.97	98.6917	1779.64	24.0623
hsa-mir-92a-1	0.802532	1878.36	3345.26	9038.55	9163.9	1.51981	1.40358	2900.03	4815.58	8840.51	2965.23	5490.36	10018.1	0.896762	0.750132	0.0299653	3575.9	112.897	1968.21	14.9294
hsa-mir-1-1	0.799238	18.1666	38.9425	47.2912	45.6624	11.4274	7.56419	1.22176	3.94642	14.7013	-3.78643	14.2857	40.0467	0.944825	0.701848	0.128659	35.3674	1.36087	17.5535	0.739478
hsa-mir-1-2	0.795901	19.3328	41.6316	50.2861	48.3882	11.5012	7.57709	1.46178	4.1763	15.2289	-4.1534	15.0783	41.9226	0.944718	0.705499	0.128781	37.394	1.46767	18.5843	0.737392
hsa-mir-371a	0.794895	37.7031	68.2095	49.5772	53.2714	10.4574	9.4546	0	0	0	-37.0243	2.48178	37.9962	0.894881	0.82491	0.0333157	70.4604	4.18436	36.1804	1.44421
hsa-mir-99b	0.793783	9090.27	15301.4	41011.2	40381.5	1.61158	1.33774	13770.7	22974.3	41532.8	14726.3	28086.4	44859.3	0.894315	0.757753	0.0372014	15518.7	678.116	9252.51	438.439
hsa-mir-487b	0.793521	11.3904	22.2144	23.2521	23.7517	5.37713	4.73706	1.64484	3.49521	6.98474	-4.01768	6.57701	19.4142	0.890853	0.760142	0.0246321	22.5631	1.03319	10.6329	0.506653
hsa-mir-142	0.792368	719.485	1210.91	2445.13	2474.6	1.92472	1.76322	427.57	1223.83	2723.5	642.945	1665.89	3197.7	0.890909	0.815605	0.028637	1219.85	44.1617	698.707	23.7646
hsa-mir-375	0.783096	6485.17	11958.1	20898.5	20018.4	2.41906	2.05908	121.521	2321.72	17304.1	-39.6935	7628.99	22987.9	0.888082	0.76585	0.0376259	11753.8	338.308	6431.87	222.008
hsa-mir-181a-2	0.780744	474.681	833.004	2489.72	2493.35	1.30137	1.14046	928.997	1499.4	2654.12	1069.76	1723.51	2805.36	0.883618	0.776453	0.0329795	857.001	34.5192	501.481	13.0707
hsa-mir-181b-1	0.780579	60.0007	96.9199	261.316	263.914	1.32943	1.18592	92.4191	165.962	306.893	113.418	193.817	318.678	0.883703	0.73599	0.0440518	102.505	2.67283	60.7634	1.53633
hsa-mir-125b-1	0.779542	143.371	234.912	654.408	652.497	1.31438	1.1748	174.915	340.343	757.127	206.794	401.258	769.943	0.882958	0.743461	0.0408723	250.053	6.45448	145.594	2.40531
hsa-mir-137	0.779386	5.75843	12.0004	12.0994	11.0088	6.71964	5.91485	0	0.124665	0.796339	-4.00289	1.5501	7.73717	0.887132	0.778698	0.0406995	12.1848	0.660373	5.69659	0.115402
hsa-mir-203a	0.777682	4640.03	9977.64	18079.4	17300.4	2.5444	2.20157	521.691	2625.13	12123.4	-50.1493	5381.82	17451.6	0.883789	0.790542	0.0068156	9453.09	194.892	4503.52	86.5249
hsa-mir-181b-2	0.773165	58.1074	95.184	250.149	252.34	1.34554	1.2062	82.9067	155.526	291.011	104.628	181.999	303.723	0.879667	0.734021	0.0410334	100.177	2.18928	59.4848	1.43228
hsa-mir-128-1	0.77197	36.398	74.0487	168.505	162.765	2.66988	2.40026	54.0767	81.6403	134.278	55.7263	95.1847	153.308	0.878772	0.780059	0.0592601	77.6019	4.12439	36.716	1.00127
hsa-mir-125b-2	0.770324	152.195	245.52	688.429	684.28	1.29425	1.15356	189.507	362.775	800.75	220.305	426.254	816.451	0.877732	0.744882	0.0385792	258.349	6.20983	151.129	1.78867
hsa-mir-4709	0.765277	0.508129	0.836623	1.49592	1.49361	2.17101	1.82886	0.223702	0.626139	1.35255	0.415381	0.817666	1.40443	0.875477	0.71923	0.0219295	0.851079	0.0181295	0.519267	0.00883215
hsa-mir-410	0.762171	26.2201	52.9687	48.3199	48.7507	5.5117	4.42628	3.33597	7.5596	16.9049	-8.93016	16.1012	45.4631	0.875459	0.653042	0.0578501	54.7703	2.92259	26.3542	1.37991
hsa-mir-124-1	0.760394	3.07428	5.66278	3.55518	3.33648	9.60126	8.50872	0	0	0	-2.6271	0.417349	3.64947	0.873007	0.655409	0.063585	6.74963	0.157984	3.0098	0.167076
hsa-mir-124-2	0.760124	3.13065	5.67494	3.54465	3.34525	9.53034	8.44919	0	0	0	-2.67217	0.445379	3.65535	0.872611	0.649967	0.0657496	6.76375	0.177559	3.02172	0.173809
hsa-mir-10b	0.759209	13989.4	23109	58374.8	57828.9	1.3479	1.15103	12887.1	27216.5	65088.9	17736.7	34058.1	70435.1	0.871735	0.761777	0.0163798	23409.6	427.013	14615.7	524.725
hsa-mir-488	0.757252	0.55721	1.2625	1.8218	1.6736	3.72827	3.27148	0	0	0.34466	-0.192614	0.320319	0.936532	0.873047	0.785773	0.0127264	1.24912	0.0635519	0.529251	0.0266873
hsa-mir-124-3	0.756899	3.15596	5.73212	3.57244	3.34447	9.56221	8.46982	0	0	0	-2.71509	0.453786	3.6668	0.871028	0.648144	0.068575	6.78508	0.150776	3.03475	0.184944
hsa-mir-125a	0.753426	225.197	348.879	1074.28	1092.75	1.10354	0.982403	414.629	688.868	1187.08	484.648	788.623	1243.24	0.868913	0.717016	0.0421223	371.026	12.8717	234.039	3.76701
hsa-mir-378a	0.746811	324.217	540.811	1064.28	1066.37	1.98546	1.70964	237.245	477.688	1081.5	247.608	666.39	1275.79	0.864184	0.719827	0.0361328	547.999	15.4749	319.421	11.519
hsa-mir-222	0.746136	25.4638	43.9066	112.248	109.501	1.39064	1.16316	30.7268	62.981	124.262	38.0175	74.3468	136.249	0.865384	0.70743	0.0198701	43.5584	1.06494	26.0664	1.21134
hsa-mir-520a	0.745887	40.5314	74.9129	42.3788	46.2175	9.84337	8.1694	0	0	0.380524	-35.5788	2.122	46.6632	0.864644	0.707543	0.0892528	72.941	3.95768	40.3179	2.73784
hsa-mir-517b	0.744211	12.8812	23.0927	12.4578	14.1168	8.64461	7.82056	0	0	0.238911	-11.2596	0.699793	14.6333	0.875667	0.708665	0.0958477	24.1953	0.959149	12.6745	0.838855
hsa-mir-22	0.743873	12284.6	16934.6	75479.5	75212.3	0.640221	0.540215	43317.8	66636.4	96651.1	48690.1	70369.4	94631.4	0.862778	0.738246	0.00832806	16576.3	111.358	12266.2	288.303
hsa-mir-517a	0.743789	13.1001	23.3798	12.6749	14.3847	8.6273	7.80056	0	0	0.239662	-11.5009	0.786316	14.8628	0.875609	0.709471	0.0956	24.4938	0.974769	12.8229	0.868944
hsa-mir-128-2	0.743265	27.254	54.6217	113.608	109.201	2.74162	2.35347	34.8878	55.941	93.5477	37.382	65.577	105.685	0.863079	0.729797	0.0794101	57.7012	3.34432	27.7804	0.98344
hsa-mir-512-2	0.742526	19.1735	34.3675	18.6818	19.5873	9.95747	8.7912	0	0	0.171958	-17.1019	0.990397	21.7817	0.863922	0.704583	0.0854373	33.7555	1.66596	18.9057	1.36585
hsa-mir-30d	0.742472	1997.66	3141.58	9731.53	9662.93	1.19884	0.97013	4236.91	6689.57	11454.1	4771.51	7631.64	12439.6	0.863793	0.70421	0.0355546	3188.89	92.6612	1969.99	26.7594
hsa-mir-512-1	0.741973	19.1879	34.4681	18.6104	19.5962	9.99005	8.80031	0	0	0.182933	-17.2465	1.12107	21.7447	0.863755	0.70178	0.0891781	33.8509	1.63683	18.888	1.35445
hsa-mir-520f	0.73861	14.7463	27.2188	13.5414	15.8479	11.1507	10.025	0	0	0	-12.5813	1.35761	17.0132	0.87719	0.751093	0.0246999	26.142	1.85098	14.7363	0.56416
hsa-mir-517c	0.738115	4.02152	7.40394	4.30317	4.75338	9.02114	8.07649	0	0	0	-3.5042	0.22566	4.51199	0.867724	0.753204	0.0607644	7.38244	0.18012	3.92626	0.171084
hsa-mir-221	0.737272	85.8343	152.043	364.529	355.305	1.62961	1.33261	87.9441	193.058	376.24	107.056	236.476	421.661	0.861176	0.720157	0.0312712	144.252	4.12705	83.9704	2.63958
hsa-mir-323a	0.73726	10.2101	20.9074	20.0568	19.4803	4.71691	4.03053	0.737344	2.01182	5.40486	-4.30243	5.6444	17.3539	0.859158	0.646324	0.0445742	21.5077	1.02253	9.87089	0.745196
hsa-mir-668	0.737069	0.432075	0.886096	0.72687	0.760958	7.74682	6.11921	0	0	0.137887	-0.252299	0.160475	0.610373	0.859152	0.740938	0.0524584	0.878023	0.0283647	0.429081	0.0141717
hsa-mir-541	0.736394	3.07659	5.72991	4.00675	3.85455	7.48234	6.93643	0	0.301377	0.872511	-2.02189	1.04004	4.10205	0.858785	0.584794	0.0650146	6.1814	0.393086	3.03973	0.234125
hsa-mir-942	0.734521	2.07007	3.59063	8.74662	8.56186	1.47184	1.2221	2.40396	5.05046	10.3331	2.76355	5.95795	11.8858	0.858374	0.692029	0.0515703	3.61539	0.0447224	2.19539	0.0661221
hsa-mir-518c	0.726543	17.7807	31.9517	15.3586	19.9554	9.44805	8.53978	0	0	0.191801	-14.5864	1.27648	20.7262	0.896951	0.715159	0.0712269	31.6046	1.69575	17.3898	0.64188
hsa-mir-519c	0.725226	4.49259	7.93997	4.51347	4.60306	9.03952	7.9496	0	0	0	-3.97192	0.371897	5.0587	0.852748	0.696598	0.082624	8.02141	0.254589	4.24114	0.292683
hsa-mir-520b	0.724415	15.5944	27.5227	14.4429	16.3407	9.47177	8.36272	0	0	0.259182	-13.5148	1.13382	17.8914	0.862156	0.720121	0.0533994	27.0551	1.2996	15.438	0.863897
hsa-mir-211	0.722497	229.484	374.361	172.428	177.828	14.0387	10.8679	0	0	0.272971	-217.354	12.0285	242.318	0.85167	0.699876	0.0804543	401.08	19.243	222.992	17.0617
hsa-mir-143	0.721695	27264.4	41419.8	91833.8	93657.4	1.33839	1.13643	22397.1	49914.2	100850	34704.2	67081	113740	0.849809	0.739593	0.0209855	40773.5	1045.12	27180.2	517.407
hsa-mir-598	0.71939	11.1746	19.3987	42.2718	43.4217	1.60249	1.42537	10.19	19.4987	41.814	13.3264	26.4711	49.9503	0.850674	0.719593	0.0239393	20.5045	0.645278	11.2132	0.304982
hsa-mir-1251	0.71938	6.33848	13.8064	16.6862	15.5357	5.06288	3.74893	0	0.250514	2.18589	-2.92209	3.30476	10.8737	0.866573	0.683794	0.0569537	12.9638	0.581024	6.40313	0.342608
hsa-mir-516b-2	0.719201	2.5029	4.46837	2.43695	2.46919	8.87161	7.74653	0	0	0	-2.24638	0.137164	2.76703	0.848819	0.646658	0.0482755	4.59375	0.108934	2.38155	0.0765441
hsa-mir-200b	0.718617	236.629	372.212	983.936	974.056	1.17479	0.941955	200.253	631.813	1327.81	294.657	771.931	1397.74	0.849593	0.726853	0.0133955	345.743	6.21026	216.487	5.22509
hsa-mir-200a	0.718593	248.568	410.537	1102.26	1090.92	1.22613	0.97242	219.297	689.708	1407.54	315.238	821.53	1582.32	0.850254	0.728182	0.0120753	386.59	12.3723	239.41	7.47345
hsa-mir-7-2	0.717564	3.5004	6.91245	6.34012	6.44486	5.82218	5.09084	0.179586	0.605655	1.83016	-1.81507	1.69183	5.45704	0.848076	0.74647	0.0303442	6.94946	0.261757	3.40859	0.122375
hsa-mir-338	0.715384	293.243	503.743	867.601	828.886	2.33514	2.0596	162.049	321.65	777.35	237.088	503.773	913.715	0.846026	0.78448	0.0533842	490.116	31.0482	262.698	4.77486
hsa-mir-1292	0.715191	0.379588	0.658984	1.07821	1.0418	2.26023	1.84474	0.140841	0.457143	0.936236	0.271479	0.583041	1.03798	0.847896	0.632137	0.0407025	0.655151	0.0140768	0.394562	0.00373193
hsa-mir-520c	0.714354	7.34669	13.6571	6.7886	7.49604	11.895	10.1191	0	0	0	-6.40942	0.466927	8.10846	0.849954	0.744402	0.018895	12.7365	0.944907	7.26707	0.397625
hsa-mir-370	0.714069	12.8925	24.9474	28.4784	28.3589	3.79033	3.30033	2.77368	6.05681	12.2684	-2.17724	10.2638	26.8261	0.845307	0.683649	0.0279078	26.0654	1.06255	12.2971	0.547732
hsa-mir-15b	0.712901	80.9985	135.748	347.94	351.526	1.38318	1.21854	127.234	216.707	362.574	138.231	239.637	389.562	0.84554	0.684192	0.0297024	143.7	3.89285	83.6546	1.55745
hsa-mir-133a-2	0.71262	13.8868	32.0248	34.8258	33.1995	11.6564	6.82925	0.941686	2.68838	9.01596	-3.29742	9.9416	28.5074	0.917229	0.754143	0.0820631	27.1752	1.66348	13.5839	0.979207
hsa-mir-155	0.711853	133.409	209.466	439.785	445.546	1.78508	1.39918	104.404	244.446	502.96	128.169	307.489	600.859	0.845299	0.646711	0.0388558	223.257	8.0295	127.302	2.55035
hsa-mir-518f	0.710581	15.8663	27.84	14.832	16.0324	9.00759	8.20607	0	0	0	-14.7615	0.672754	17.7514	0.853208	0.721285	0.0812764	28.2062	0.945632	15.4198	1.15291
hsa-mir-30e	0.708059	2147.88	2886.49	12884.1	12813.6	0.596267	0.482202	7559.77	11047.2	16220.6	8530.53	11808	16164.7	0.842374	0.657721	0.0263796	2957.23	45.9313	2196.82	97.5916
hsa-mir-15a	0.706121	36.4975	52.242	174.101	172.008	0.836845	0.746961	92.6556	142.376	217.799	112.453	160.703	212.568	0.841406	0.727818	0.0426867	52.4322	1.40034	36.396	1.18381
hsa-mir-126	0.706029	909.453	1338.07	3446.55	3510.91	1.11152	0.931145	1194.35	2256.52	4253.32	1729.4	2758.03	4212.55	0.840521	0.66705	0.0207223	1376.74	19.1478	914.541	14.312
hsa-mir-205	0.704635	1073.07	2164.1	3479.01	3562.48	2.20915	1.90521	0.711391	71.1592	2219.47	-190.764	897.067	3794.78	0.840573	0.685378	0.0310326	2234.87	93.0007	1073.04	57.0942
hsa-mir-133a-1	0.703862	15.2435	35.3554	38.9946	37.1838	11.8478	6.85944	1.04708	2.84256	9.81927	-4.0097	11.1337	31.7788	0.913519	0.775641	0.0845211	29.9186	1.69409	14.9935	0.535959
hsa-mir-10a	0.700871	8303.2	14468.8	32308.6	32375.1	1.44901	1.14558	5510.8	16128.5	36508.9	8285.44	22748.6	42441.9	0.838457	0.716466	0.0226888	13427	534.123	7901.6	204.807
hsa-mir-885	0.700091	10.3269	24.1096	32.722	30.8588	4.1736	3.28263	0	0.408588	5.57878	-3.95293	6.57245	21.9779	0.84292	0.73095	0.0527752	21.9414	1.10904	10.1516	0.296976
hsa-mir-496	0.694793	3.93221	8.13249	8.14741	8.12089	4.55917	3.63476	0.611161	1.55081	3.32315	-1.11121	2.76348	7.34194	0.834495	0.63769	0.0430023	8.34371	0.530551	3.99602	0.211228
hsa-mir-17	0.694764	190.745	302.008	918.422	934.358	0.968937	0.836754	373.822	622.916	1156.51	423.429	700.247	1278.75	0.834862	0.6985	0.0280161	305.043	14.8567	188.921	5.63976
hsa-mir-629	0.693778	26.643	44.0905	124.195	120.103	1.24048	0.964034	56.3765	90.0614	141.682	64.0231	100.061	148.734	0.837811	0.67275	0.0367119	41.8539	1.60162	25.9118	0.5774
hsa-mir-519b	0.690366	1.68661	3.13335	1.56059	1.78928	9.31529	8.5521	0	0	0	-1.47908	0.0774016	1.91978	0.854352	0.694027	0.0797514	3.12574	0.230164	1.69345	0.0651629
hsa-mir-141	0.689537	373.727	576.935	1466.15	1460.05	1.11188	0.915796	56.5433	1122.35	2150.6	332.426	1419.54	2326.62	0.830455	0.659435	0.0118051	563.529	8.45104	362.423	7.9456
hsa-mir-7-3	0.688052	3.09293	5.93337	5.08192	5.16862	5.95263	5.29284	0	0.474313	1.58234	-1.64305	1.46276	4.74945	0.83259	0.717748	0.03995	6.02759	0.239208	3.002	0.16098
hsa-mir-548t	0.684149	0.124358	0.193232	0.196114	0.181135	3.2254	2.75511	0	0	0.229996	0.0506106	0.127042	0.218995	0.828412	0.691648	0.146991	0.191383	0.00506886	0.126259	0.00254207
hsa-mir-25	0.683448	1686.15	2586.56	9359.3	9471.96	0.770595	0.643563	4845.08	7385.7	11350.2	5499.82	8089.92	11923.3	0.827056	0.61648	0.0872264	2684.52	54.9013	1787.03	59.1773
hsa-mir-3127	0.683184	2.0788	3.65778	7.49853	7.46181	1.56919	1.25689	2.26641	3.9503	7.54194	2.60104	4.84188	8.60819	0.827101	0.611857	0.0199456	3.68785	0.0739555	2.13511	0.0374975
hsa-mir-1307	0.682494	465.061	792.839	1946.05	1887.53	1.33255	1.04085	702.663	1220.12	2151.3	811.207	1441.3	2304.17	0.829566	0.541117	0.142873	765.447	28.8694	470.451	20.8336
hsa-mir-874	0.681004	14.8441	23.241	47.2636	47.7639	1.44989	1.26747	12.2401	24.5797	50.7706	15.4531	31.8121	55.8279	0.827177	0.582873	0.0677275	24.6379	0.36355	14.9451	0.671521
hsa-mir-329-2	0.680397	0.799137	1.60801	1.66772	1.59315	4.21101	3.47384	0	0.25969	0.757193	-0.116929	0.590617	1.41229	0.825793	0.65535	0.035002	1.55467	0.0713111	0.753765	0.0494146
hsa-mir-889	0.680221	26.4648	56.9379	55.6487	53.6712	4.75899	3.81613	4.03735	10.2932	20.5058	-7.94398	18.8674	48.2807	0.826497	0.64406	0.0308864	56.1421	2.55154	26.531	1.38407
hsa-mir-130a	0.679771	29.6821	42.3597	107.623	110.346	1.06565	0.873016	42.9435	73.9529	126.864	56.5977	88.648	131.725	0.82496	0.618753	0.0227169	45.8175	1.22926	28.9457	0.960794
hsa-mir-518b	0.678649	14.4072	26.59	14.4991	15.5981	8.78877	7.62461	0	0	0.24475	-12.9789	0.737922	15.9155	0.830265	0.684911	0.0934817	26.6217	1.46058	14.2429	1.16553
hsa-mir-1283-2	0.678427	1.33429	2.58314	1.35517	1.51634	8.75578	7.78025	0	0	0	-1.1147	0.139263	1.62776	0.838395	0.660241	0.0736386	2.5285	0.101323	1.29673	0.0778261
hsa-mir-515-1	0.678294	2.63147	4.92121	2.3966	2.72739	8.89414	7.60479	0	0	0	-2.28882	0.227295	2.96809	0.835189	0.662369	0.0625838	4.7993	0.18278	2.53344	0.0971487
hsa-mir-515-2	0.677761	2.6202	4.89351	2.37266	2.75428	8.91963	7.59233	0	0	0	-2.28442	0.195586	2.95634	0.837177	0.66371	0.0626079	4.79418	0.202368	2.51711	0.0965311
hsa-mir-199a-1	0.674023	352.432	540.616	1231.34	1239.15	1.37241	1.24601	338.239	803.582	1599.25	495.06	948.852	1591.28	0.8257	0.694562	0.046524	554.41	10.519	346.972	4.20355
hsa-mir-105-1	0.673992	30.6066	55.7214	36.9542	36.0072	5.67822	5.39505	0	0.299462	4.23524	-17.6448	12.3476	51.6616	0.826914	0.580046	0.0807009	60.0312	2.87282	30.4642	2.02551
hsa-mir-105-2	0.673689	30.8504	55.6983	36.9874	35.9822	5.6873	5.39797	0	0.26417	4.37272	-17.9086	11.9236	51.7174	0.826493	0.581138	0.0823604	60.0889	2.86155	30.4738	2.13983
hsa-mir-432	0.673643	17.7	37.0154	36.3967	33.7543	5.77457	4.46451	1.99576	4.44245	9.51575	-7.59562	10.0941	30.3899	0.828375	0.659255	0.0476159	37.1606	1.75289	16.9684	0.566501
hsa-mir-302a	0.672969	78.8266	125.719	39.7202	54.4249	11.8835	10.2009	0	0	0	-74.3758	0.0647307	81.8839	0.874592	0.804933	0.0641335	132.482	5.15147	75.3804	7.07886
hsa-mir-1295b	0.671983	0.461005	1.03645	0.945868	0.939661	5.18005	4.24775	0	0	0.10871	-0.267851	0.14935	0.713889	0.819762	0.642405	0.0313858	0.996916	0.0179895	0.478385	0.00779371
hsa-mir-127	0.671916	531.888	1070.39	1569.63	1560.12	3.08111	2.55369	238.657	519.257	995.957	257.401	783.897	1468.18	0.819718	0.723366	0.032856	1046.62	50.8629	498.092	17.4247
hsa-mir-302b	0.671566	81.9364	134.729	48.3881	66.6711	11.5939	9.97259	0	0	0	-78.1946	1.00724	83.9461	0.87635	0.809456	0.0523799	138.774	5.19162	78.1717	6.24722
hsa-mir-382	0.671379	17.0035	33.9959	44.1412	44.6296	3.33689	2.72361	5.93671	13.7248	26.6067	3.15521	19.3853	42.5269	0.819405	0.691146	0.0449283	34.3669	1.06873	16.465	0.980549
hsa-mir-329-1	0.671124	0.762159	1.56454	1.6159	1.522	4.34575	3.55137	0	0.250064	0.711843	-0.128931	0.559799	1.34588	0.82093	0.646893	0.0373426	1.53063	0.0721519	0.727788	0.038802
hsa-mir-346	0.670918	0.393439	0.689693	0.76591	0.841202	2.98717	2.5081	0	0	0.425189	-0.0461142	0.27841	0.786503	0.825443	0.591876	0.111302	0.770729	0.027688	0.381488	0.0164524
hsa-mir-199a-2	0.66919	560.653	873.71	2016.3	2023.43	1.30186	1.16962	542.414	1304.44	2623.57	813.888	1580.08	2662.22	0.821917	0.693686	0.0400305	895.322	15.7659	558.569	7.45122
hsa-mir-526b	0.668809	54.9687	89.8393	40.2819	46.1894	9.24479	8.11562	0	0	0.607666	-49.0872	3.69944	64.879	0.835636	0.568966	0.12087	92.7688	4.09071	50.3921	2.09393
hsa-mir-193a	0.667275	95.5462	162.506	381.983	384.883	1.54324	1.28879	127.028	217.186	389.795	147.162	261.638	430.323	0.817242	0.637678	0.017167	167.807	4.73542	95.4352	3.41435
hsa-mir-148a	0.667256	10845.6	15995	42794.1	42214.8	1.06523	0.837346	13839	28813.2	57061.1	17640	35597	60625.2	0.818068	0.686782	0.0259943	16066	723.915	10926.3	180.71
hsa-mir-101-2	0.666515	1453.22	1974.32	6062.59	6096.54	0.821914	0.696162	2936.31	4719.3	7679.68	3474.54	5350.82	7684.16	0.817164	0.656162	0.0181685	2077.64	45.3605	1437.46	28.7875
hsa-mir-521-2	0.666387	0.619961	1.14487	0.538577	0.575489	9.78571	8.16282	0	0	0	-0.515038	0.0398221	0.72032	0.819509	0.476408	0.185326	1.11011	0.0553079	0.575764	0.0416509
hsa-mir-30c-2	0.664658	115.515	174.799	537.79	528.301	0.917132	0.735128	231.289	374.176	665.425	274.955	421.417	665.789	0.815993	0.643442	0.0205928	171.855	3.59975	116.745	4.40487
hsa-mir-101-1	0.663299	1440.92	1968.26	6016.34	6050.49	0.821828	0.694544	2917.18	4696.72	7578.01	3451.34	5318.66	7605.06	0.815201	0.652973	0.0178504	2074.21	44.2925	1427.41	14.3946
hsa-mir-520e	0.662702	4.40696	7.97073	3.45993	4.36109	11.5383	10.2521	0	0	0	-3.90743	0.356817	5.07063	0.856065	0.692579	0.0776136	7.76209	0.496249	4.42374	0.272055
hsa-mir-106b	0.662026	127.07	192.487	645.957	654.576	0.821116	0.695098	310.653	481.22	790.729	342.861	537.611	864.683	0.814941	0.561204	0.0785052	204.211	2.685	126.492	4.56155
hsa-mir-1224	0.661556	7.30473	14.77	10.9871	11.8703	7.57488	5.99528	0	0.349068	1.59541	-4.7244	2.22631	10.7914	0.814445	0.686494	0.0624247	15.098	0.772954	7.16081	0.293963
hsa-mir-516b-1	0.661539	6.76278	12.84	7.11695	6.98341	8.94405	7.90497	0	0	0	-6.03195	0.494666	7.54739	0.815028	0.683314	0.059656	12.4205	0.474771	6.6195	0.327131
hsa-mir-302d	0.658657	12.4813	20.0863	6.82928	9.65979	11.311	10.2871	0	0	0	-11.9088	0.203658	13.0365	0.899737	0.750534	0.0632752	21.4408	0.984965	11.8412	1.01629
hsa-mir-523	0.65836	3.61304	7.2859	3.74215	4.21786	10.2058	9.14245	0	0	0	-3.29175	0.239244	4.01205	0.830941	0.723694	0.0854639	7.03265	0.283056	3.68634	0.126218
hsa-mir-378c	0.657329	3.51715	5.50312	10.0988	10.2555	2.02777	1.60616	2.89585	5.82997	11.6205	3.57509	7.52381	12.8454	0.81082	0.697598	0.0157716	5.51184	0.240854	3.46239	0.0797509
hsa-mir-524	0.657285	1.5629	2.85307	1.56718	1.70314	8.74377	7.63718	0	0	0	-1.2933	0.09509	1.7741	0.820885	0.715507	0.0692262	2.82833	0.140794	1.50796	0.106447
hsa-mir-199b	0.656708	693.52	1079.77	2504.91	2503.37	1.23256	1.07277	636.685	1624.29	3305.71	973.356	2038.33	3360.22	0.812407	0.684344	0.0364396	1111.33	14.3436	707.91	10.807
hsa-mir-539	0.656233	11.3621	22.4688	24.0079	23.9864	4.4137	3.57108	1.76797	4.3514	9.67046	-2.53384	8.5789	21.4861	0.810084	0.668376	0.041811	22.7025	0.87095	10.7935	0.52544
hsa-mir-99a	0.655497	252.538	414.303	971.782	960.161	1.25635	1.01272	223.299	550.325	1248.3	318.182	703.7	1299.44	0.809794	0.658624	0.0317521	426.247	21.7373	257.003	7.30294
hsa-mir-1197	0.65431	0.405249	0.768978	0.581933	0.46322	7.52531	5.95912	0	0	0.162074	-0.242075	0.138777	0.550544	0.834767	0.54608	0.0874151	0.758649	0.0490745	0.378588	0.0340342
hsa-mir-495	0.653136	8.33219	17.3934	19.6582	20.0499	3.63853	2.89789	2.26341	4.8882	9.42069	0.12509	8.48435	18.627	0.808198	0.622466	0.0469327	17.776	1.0928	8.41763	0.541952
hsa-mir-520d	0.653089	4.11851	7.55011	3.87745	4.34371	9.10106	7.89704	0	0	0	-3.52099	0.260688	4.6851	0.822048	0.71667	0.0614659	7.52932	0.34434	3.95205	0.236781
hsa-mir-219a-1	0.652999	2.06034	3.61447	6.19421	6.42248	1.96422	1.78151	1.79806	3.28599	6.10963	1.84942	4.06536	7.23652	0.81758	0.558766	0.104666	4.16955	0.194679	2.11055	0.0814393
hsa-mir-1185-1	0.652544	0.397288	0.746368	0.671018	0.739975	3.88617	3.25173	0	0	0.425411	-0.0570082	0.306152	0.731616	0.815338	0.558158	0.101537	0.782997	0.0387952	0.400828	0.0252949
hsa-mir-1301	0.650196	4.66474	8.72096	19.5736	19.1109	1.64989	1.22559	5.89669	10.5809	19.3486	6.45431	12.4555	23.0583	0.811021	0.626455	0.0315499	8.6893	0.361557	4.88922	0.125788
hsa-mir-138-1	0.648296	2.09326	4.0225	5.29048	5.21046	3.40944	2.57352	0	0.557958	2.71903	-0.157208	1.9409	5.08881	0.807747	0.678892	0.0613929	4.22997	0.16487	2.15712	0.0360928
hsa-mir-409	0.645204	27.0838	55.0822	67.5919	66.476	3.42982	2.79793	10.2971	21.0356	38.9514	6.06578	31.5203	63.2872	0.803261	0.656061	0.0276161	52.8102	2.29767	25.1427	1.47169
hsa-mir-34a	0.644384	48.7914	70.3951	196.996	198.264	0.93104	0.704348	83.9118	142.168	247.363	105.224	173.49	256.52	0.803889	0.607589	0.0331232	71.8277	1.31523	48.8742	0.889057
hsa-mir-146a	0.644077	133.714	231.372	249.512	269.992	4.52167	4.47584	36.007	84.2593	178.051	-7.08743	137.637	297.106	0.836368	0.740915	0.0423221	241.778	10.7886	131.484	7.18148
hsa-mir-1180	0.643661	11.3139	20.3562	38.1159	36.3645	1.92876	1.48813	8.15888	16.7899	37.9124	8.55619	22.4405	43.7402	0.805646	0.533462	0.0364934	20.4633	0.724145	11.4672	0.364508
hsa-mir-518a-2	0.643168	6.56341	12.3035	5.36868	6.64555	9.53531	8.38374	0	0	0	-5.75781	0.293953	7.50039	0.839938	0.618289	0.0684016	12.2634	0.838103	6.38669	0.254187
hsa-mir-23a	0.642591	608.379	905.768	3269.42	3222.19	0.720824	0.521254	1793.99	2828.75	4104.33	2125.46	3111.17	4010.94	0.807448	0.636837	0.010965	862.98	30.3083	618.046	13.4718
hsa-mir-429	0.638521	49.9374	88.7115	173.458	174.903	1.51271	1.1451	17.6379	83.6737	215.045	38.6174	115.07	248.228	0.799933	0.601663	0.0242931	86.2005	1.9255	49.6987	0.760142
hsa-mir-503	0.637904	12.2025	21.7656	22.4233	21.8993	4.40484	3.52572	4.05911	8.69104	18.0317	0.0285855	12.5492	28.7489	0.798891	0.449539	0.0639297	21.3839	1.07096	12.0928	0.796197
hsa-let-7b	0.637322	4266.04	7370.54	18830.9	18665.7	1.21608	1.00103	7821.08	12374.4	20561	8614.74	14262.1	21736.5	0.798547	0.626477	0.0346428	7384.04	249.554	4467.47	104.524
hsa-mir-519a-2	0.637203	20.1994	36.4648	17.186	19.9073	8.66231	7.69549	0	0	0.435676	-17.1286	1.8326	23.5722	0.824296	0.612575	0.110942	35.9697	1.68274	19.3458	1.54792
hsa-mir-527	0.636843	5.42996	10.1433	4.60497	5.32326	9.4406	7.93605	0	0	0	-4.92162	0.449013	6.06936	0.813694	0.551436	0.117821	9.96693	0.460721	5.14259	0.341388
hsa-mir-518a-1	0.633791	5.31985	9.84142	4.47196	5.18558	9.84113	8.2377	0	0	0	-4.69677	0.307412	6.00258	0.811937	0.573428	0.125684	9.8171	0.600453	5.12324	0.322317
hsa-mir-96	0.633223	8.25278	13.7937	27.2453	27.2303	1.47777	1.24668	5.17213	15.2257	34.756	9.14109	20.9881	37.7056	0.797086	0.60463	0.0275074	14.1555	0.264165	8.17829	0.240723
hsa-mir-3613	0.633026	3.94733	5.54877	13.8062	13.6889	1.00277	0.814553	5.76869	10.4026	17.3533	7.75896	12.6748	17.8902	0.795733	0.619149	0.0494991	5.66232	0.105702	3.89955	0.159973
hsa-mir-1185-2	0.632767	0.166927	0.281988	0.255927	0.269547	3.35363	2.69357	0	0	0.186819	0.00515648	0.126991	0.265325	0.79712	0.567591	0.051285	0.289946	0.0110067	0.157275	0.00667301
hsa-mir-20a	0.631707	108.169	178.902	409.962	412.97	1.20889	1.00804	136.42	252.49	491.54	163.409	301.697	552.323	0.796036	0.630355	0.0369542	181.596	9.75553	111.275	4.55609
hsa-mir-770	0.630615	0.19867	0.388406	0.333948	0.306558	4.97718	4.22308	0	0	0	-0.0705161	0.101751	0.312111	0.794436	0.486096	0.0979645	0.407934	0.0225368	0.197951	0.00946574
hsa-let-7c	0.627033	967.712	1771.92	3830.65	3755.69	1.52426	1.20288	836.557	1929.27	4445.72	1098.85	2450.11	4795.89	0.792174	0.620549	0.0322072	1757.84	36.3752	1004.89	12.5144
hsa-mir-1179	0.626689	0.510718	0.945546	0.872843	0.858944	5.0176	3.91637	0	0	0.367271	-0.249383	0.217765	0.766054	0.792004	0.638568	0.0916811	0.955936	0.0407185	0.484903	0.0327596
hsa-mir-431	0.626597	45.863	88.8239	66.2964	65.8021	5.8175	5.15388	2.86256	6.57189	14.9015	-24.4798	18.2517	67.9451	0.795958	0.554343	0.0996986	90.4436	5.12661	43.99	3.84848
hsa-mir-18a	0.626425	6.41811	10.8682	21.704	22.3078	1.47315	1.18889	4.5837	10.3545	26.1864	4.58553	13.7096	33.4452	0.792556	0.633415	0.0157436	11.1348	0.386684	6.23066	0.145521
hsa-mir-4454	0.625978	0.237239	0.389503	0.30996	0.327499	5.37469	3.62589	0	0	0.245883	0.0309372	0.204842	0.407063	0.795576	0.457934	0.20695	0.393746	0.0159863	0.228386	0.00733476
hsa-mir-210	0.625244	329.464	562.037	1094.4	1087.86	1.39787	1.11673	131.419	475.17	1479.1	240.882	738.098	1615.45	0.790742	0.586678	0.0176715	577.636	5.97935	331.512	8.43903
hsa-mir-526a-1	0.624796	0.111087	0.216875	0.104994	0.108436	10.9916	8.70264	0	0	0	-0.0936428	0.01179	0.132322	0.7909	0.617395	0.111093	0.207521	0.0162877	0.109702	0.00826194
hsa-mir-543	0.624273	1.95046	3.88332	4.30819	4.29669	3.70422	2.87075	0.356937	0.994329	2.14484	-0.153542	1.66187	4.06974	0.790301	0.647102	0.0207807	3.78578	0.181564	1.83574	0.101599
hsa-mir-519d	0.623784	4.81067	9.12665	4.45387	5.176	8.93799	7.69828	0	0	0	-4.09533	0.249751	5.49442	0.812234	0.673391	0.121995	9.13816	0.452219	4.72377	0.381398
hsa-mir-520g	0.623079	6.13943	11.7069	6.31364	7.12239	8.97769	7.80902	0	0	0	-5.29571	0.436676	7.11968	0.808221	0.728593	0.0618346	11.4438	0.587026	6.0339	0.257565
hsa-mir-498	0.622199	1.99322	3.95356	2.22454	2.35742	9.70999	8.86112	0	0	0	-1.69298	0.240821	2.33593	0.805251	0.734201	0.0590981	3.73098	0.257125	1.98067	0.0537427
hsa-mir-449a	0.621603	8.00995	16.5208	12.1873	10.4054	7.96442	5.44445	0	0.143923	0.734817	-6.29775	2.07226	10.4747	0.824627	0.538271	0.100362	16.0096	1.10583	7.739	0.373793
hsa-mir-133b	0.621512	8.02929	16.6737	13.1552	12.9413	13.2688	7.529	0	0.549552	2.20429	-4.70108	3.37887	13.0607	0.835816	0.690635	0.174706	15.0538	0.471055	8.03706	0.624646
hsa-mir-944	0.620976	11.3359	26.1526	32.7452	31.4722	3.30584	2.54042	0	0.673133	3.6508	-5.40671	5.10335	25.118	0.789768	0.685311	0.0254274	25.4125	1.49912	11.1295	0.362224
hsa-mir-767	0.619733	56.7019	99.2386	55.8105	54.9072	8.59513	7.41641	0	0.345633	5.12058	-38.3686	14.8113	77.5403	0.789473	0.660678	0.111276	100.159	5.88114	52.9909	4.35366
hsa-mir-181c	0.619617	31.9652	59.1347	145.977	141.88	1.47632	1.03486	49.6338	84.0888	154.358	56.1886	97.3098	166.195	0.795647	0.608416	0.0429333	59.2976	1.91408	33.3868	0.767533
hsa-mir-934	0.616142	3.52919	7.24932	6.83917	6.13708	5.14103	3.73835	0	0.193696	1.48783	-1.89165	1.82759	5.90931	0.798692	0.571527	0.0850982	6.51063	0.208973	3.3252	0.160963
hsa-mir-525	0.6145	12.2271	22.903	12.5012	12.7792	8.97505	7.70681	0	0	0.135863	-10.7591	0.990867	14.2915	0.788925	0.716999	0.0751884	22.2826	0.776006	11.9434	0.829931
hsa-mir-7-1	0.61131	10.097	16.2208	35.1996	36.2092	1.31669	1.04998	12.6195	22.3626	38.5182	16.288	27.4925	44.4027	0.783053	0.602045	0.036972	16.7245	0.536781	9.98998	0.195951
hsa-mir-324	0.610903	14.8972	23.4613	59.9641	60.2267	1.06758	0.809938	25.755	40.8507	68.8945	30.3782	49.5641	74.0841	0.781866	0.505388	0.0300754	23.7372	0.480695	15.076	0.181711
hsa-mir-576	0.609917	3.78628	5.53927	13.8858	13.9858	0.986162	0.763738	6.02698	10.0653	16.8694	7.732	12.082	17.9403	0.781007	0.583068	0.0436638	5.54307	0.232618	3.69717	0.134296
hsa-mir-2682	0.609668	0.140903	0.264658	0.186447	0.185516	5.62449	4.21272	0	0	0	-0.0673232	0.0552787	0.222175	0.781661	0.545919	0.0728255	0.288141	0.0160363	0.142014	0.00582771
hsa-mir-6499	0.609439	0.593211	1.20558	1.46369	1.47692	2.74471	2.13546	0	0	0.584484	-0.167779	0.34048	1.50061	0.780685	0.580942	0.0276109	1.2036	0.047409	0.565083	0.0134856
hsa-mir-140	0.608723	270.997	435.659	1245.66	1217.57	1.19697	0.852881	630.579	946.604	1434.65	726.947	1044.71	1485.35	0.785496	0.59094	0.0783418	438.756	10.5951	281.894	5.34024
hsa-mir-136	0.607888	34.831	70.4736	88.0069	88.1394	3.8247	3.0544	9.84578	23.5393	46.7426	5.02043	37.9039	77.1574	0.779925	0.671409	0.0530658	69.7198	2.21435	33.643	1.35032
hsa-mir-361	0.605513	72.2988	109.246	451.447	448.56	0.669284	0.507566	272.334	371.099	524.547	298.361	401.725	536.316	0.77861	0.629879	0.0341955	109.997	3.28663	74.979	1.76543
hsa-mir-4746	0.605065	1.13981	1.9705	4.02387	3.97282	1.37229	1.07699	0.985042	2.18237	4.75332	1.11713	2.66515	5.53119	0.77792	0.565446	0.0388679	2.02717	0.0983574	1.16664	0.0456669
hsa-mir-190b	0.604533	1.44842	2.83612	2.69436	2.82474	3.55107	2.87114	0	0.275214	0.891542	-0.630385	0.739982	2.68305	0.780528	0.56472	0.0525457	3.0416	0.0938545	1.48512	0.0516607
hsa-mir-93	0.603174	1481.4	2276.66	6046.5	6053.55	0.942217	0.809055	2630.6	4334.43	7383.42	2852.66	4766.54	7932.94	0.780653	0.504193	0.163585	2291.69	77.8925	1446.23	99.5125
hsa-mir-135b	0.603159	22.7271	37.9535	57.7919	60.3825	1.83096	1.41382	2.01122	15.513	62.1213	6.03515	35.0984	88.7098	0.777568	0.52124	0.0514754	38.6143	1.23679	21.6621	0.579058
hsa-mir-509-1	0.601773	49.5091	104.21	68.9526	56.6729	7.23136	5.79057	0.232249	0.87248	2.96544	-38.5461	9.58288	60.9757	0.786706	0.51591	0.0476878	100.14	4.56345	48.9792	1.42645
hsa-mir-511	0.601343	3.76771	5.91231	10.8239	11.2813	1.38105	1.04237	2.54655	5.93575	13.1154	3.84666	8.75767	15.5625	0.776138	0.581874	0.0358579	6.28548	0.221843	3.7541	0.0856147
hsa-mir-138-2	0.600964	1.41387	2.68431	3.45214	3.49203	3.3384	2.53234	0	0.495317	2.14479	-0.0337038	1.40745	3.41591	0.775267	0.6836	0.0597882	2.82163	0.0850298	1.44546	0.0335573
hsa-mir-185	0.600357	18.149	27.3293	85.7764	84.9387	0.895374	0.713746	42.3554	68.9708	104.758	48.5763	76.8965	108.737	0.775036	0.595226	0.0412824	27.739	0.728501	18.6144	0.369338
hsa-mir-369	0.600184	10.7246	22.1174	25.2746	25.5828	3.52109	2.86517	2.97603	6.91319	13.7416	0.945353	11.5993	24.2749	0.776175	0.623062	0.0397232	22.0361	0.999839	10.6355	0.513616
hsa-mir-664a	0.599801	10.6686	16.8642	45.0823	44.4864	1.04213	0.790687	19.5338	31.7092	52.1402	23.6946	36.5654	55.0837	0.77502	0.607628	0.0525502	16.9435	0.656213	11.0517	0.22431
hsa-mir-380	0.599796	1.63962	3.31503	3.03053	2.85946	4.13591	3.42475	0	0.520233	1.27346	-0.506709	0.998988	2.76755	0.774614	0.551639	0.0607964	3.29853	0.182541	1.58462	0.130761
hsa-mir-1283-1	0.599213	0.706699	1.35753	0.713875	0.722028	8.139	6.8955	0	0	0	-0.590825	0.0728222	0.853836	0.778091	0.5906	0.116082	1.34595	0.0515916	0.688759	0.025013
hsa-mir-509-2	0.598705	48.9614	104.125	68.9557	56.5101	7.25105	5.78652	0.218178	0.858292	2.99401	-38.0038	9.58411	60.6033	0.785201	0.516434	0.0475069	99.7694	4.51592	48.7578	1.51884
hsa-mir-758	0.595393	19.7475	37.1741	40.7666	39.0203	3.15465	2.66207	4.73147	11.2876	22.3672	-1.06863	17.5827	40.5794	0.772538	0.526241	0.0643831	37.9591	2.09258	18.4513	1.37401
hsa-mir-508	0.594983	544.773	1160.02	764.147	583.083	8.14732	6.4711	2.2072	5.99045	22.9516	-432.506	77.09	656.744	0.794589	0.53748	0.0700464	1048.12	50.2428	532.826	21.7487
hsa-mir-365b	0.594832	18.2261	26.5805	65.9782	68.3491	1.02042	0.809673	25.439	45.3169	82.2454	31.6992	56.1939	93.1495	0.773574	0.557103	0.0252525	28.3695	1.21098	18.2278	0.134296
hsa-mir-520h	0.593441	3.44895	6.50123	3.29575	3.82143	8.94681	7.83475	0	0	0	-3.00103	0.227498	3.91311	0.800072	0.715942	0.0784892	6.27154	0.284996	3.28093	0.177997
hsa-mir-584	0.592079	43.7185	86.7381	131.566	129.849	2.44717	1.73626	19.0687	43.0234	109.252	14.0377	66.5277	169.801	0.77291	0.573978	0.0616467	86.6915	2.47555	46.7781	1.54756
hsa-mir-3943	0.591896	0.0897188	0.158565	0.119963	0.120684	4.25263	3.28122	0	0	0	0.00198793	0.0652769	0.149734	0.76938	0.580278	0.112066	0.160479	0.00396035	0.0849758	0.00212925
hsa-mir-34c	0.590629	20.8446	38.9449	36.4703	33.9592	4.15783	3.2206	2.66754	6.8866	18.0023	-6.54521	12.9054	40.1071	0.770263	0.553594	0.217836	40.9349	1.35921	20.8412	1.33801
hsa-mir-365a	0.590152	18.0422	26.8027	66.4817	68.8052	1.03	0.809905	25.6466	45.6703	83.3342	32.0067	56.5257	93.8	0.770198	0.55804	0.0259891	28.538	1.25115	18.294	0.196891
hsa-mir-671	0.5898	2.94164	4.8114	11.3916	11.3954	1.40241	1.04202	4.38994	7.55416	12.5246	4.95581	8.79949	13.2381	0.768395	0.556593	0.0639948	4.6951	0.154507	2.81251	0.162717
hsa-mir-4677	0.589534	2.19062	3.31863	9.37687	9.19508	0.95805	0.739304	4.31681	7.08025	11.2115	5.10385	8.08961	11.5948	0.768163	0.607408	0.0405635	3.3276	0.228539	2.21794	0.0631915
hsa-mir-323b	0.588955	9.90173	20.8422	17.2878	17.7366	5.20801	4.19857	0.706088	2.16795	5.85496	-3.42346	5.8676	16.9516	0.769601	0.585889	0.0424587	21.0237	0.803116	9.67094	0.571045
hsa-mir-150	0.588811	242.156	400.284	684.219	692.736	1.90557	1.43463	136.028	321.157	763.179	150.79	464.055	949.958	0.767385	0.663683	0.0834099	422.836	21.7457	239.16	6.05266
hsa-mir-151a	0.588432	457.903	667.442	2365.38	2364.92	0.671742	0.526881	1362.79	1929.88	2871.18	1518.19	2134.03	3003.95	0.76728	0.556749	0.0309006	669.707	21.3989	464.555	14.9574
hsa-mir-513b	0.586271	0.728775	1.51484	0.882207	0.69547	10.0716	7.01862	0	0	0	-0.563768	0.161032	0.872176	0.808674	0.478594	0.0856503	1.32862	0.0420936	0.724914	0.0190246
hsa-mir-510	0.586165	0.307463	0.616817	0.350339	0.304976	8.83723	6.74573	0	0	0	-0.243025	0.0425652	0.367277	0.77347	0.481754	0.0299195	0.577558	0.0190169	0.297647	0.00841142
hsa-mir-30c-1	0.585725	108.74	166.676	461.207	451.54	0.923819	0.692407	201.943	327.647	567.83	249.371	370.816	569.326	0.766355	0.55785	0.0237953	162.588	3.15663	109.598	2.85299
hsa-mir-29c	0.585546	590.822	870.549	2155.05	2164.32	1.00526	0.782358	780.559	1473.15	2852.35	990.991	1846.91	3052.44	0.765394	0.603872	0.0339433	878.485	24.5838	600.637	20.5362
hsa-mir-6810	0.58474	0.225429	0.394792	0.378742	0.37169	3.55532	2.8683	0	0	0.263354	-0.0320684	0.154964	0.371801	0.765163	0.435045	0.0639939	0.393489	0.0173741	0.215646	0.00794401
hsa-mir-487a	0.584571	1.98749	4.20311	4.56669	4.42264	3.854	3.07375	0.314891	0.915094	2.12617	-0.21741	1.70941	4.12773	0.764655	0.622432	0.0435278	4.07585	0.220565	1.92869	0.0873785
hsa-mir-181d	0.584355	7.8243	14.0478	31.0394	29.8646	1.70487	1.08054	9.67063	18.0567	35.6054	11.3145	21.2671	37.5152	0.784438	0.525222	0.041837	13.4516	0.32842	7.90438	0.25484
hsa-mir-433	0.5833	6.84924	14.0045	10.577	9.93274	7.52029	5.87144	0.282234	0.837282	2.12673	-3.95782	2.60606	9.83735	0.764422	0.658862	0.0777974	13.5966	0.654421	6.8154	0.432432
hsa-mir-769	0.583174	5.79779	9.25776	29.1679	28.8493	0.805987	0.662112	15.3681	22.0566	35.0126	16.7152	23.6648	37.1975	0.76524	0.540225	0.0509484	9.62471	0.332096	5.9826	0.139576
hsa-mir-29a	0.582287	1747.06	2474.98	7682.93	7892.05	0.80263	0.61835	3949.67	6023.88	9443.81	4843.61	7010.59	9729.18	0.76431	0.613021	0.0350897	2540.64	41.398	1756.45	21.9836
hsa-mir-16-1	0.582224	67.2	100.518	295.577	292.296	0.81032	0.624833	142.689	233.538	373.951	172.149	275.871	384.539	0.76316	0.569942	0.0260152	103.252	2.14986	69.4663	2.11997
hsa-mir-92b	0.581798	170.741	300.975	320.15	327.197	2.90115	2.6083	46.2084	83.9297	177.766	-38.2649	119.138	351.353	0.776046	0.421245	0.0809429	298.061	4.46748	154.507	13.3772
hsa-mir-509-3	0.581721	56.4156	119.767	80.0512	64.1679	7.18525	5.64868	0.265158	0.960196	3.38223	-43.0585	10.1185	69.1288	0.777249	0.516941	0.0428003	111.86	5.08743	54.3731	1.95837
hsa-mir-16-2	0.580397	67.8794	102.623	300.679	298.006	0.810475	0.624138	142.714	237.966	380.358	174.785	281.54	392.305	0.761918	0.570955	0.0240353	105.075	1.92811	70.0794	2.17331
hsa-mir-27a	0.579864	316.015	493.168	1398.37	1409.99	0.937694	0.663336	599.611	1027.86	1741.34	745.238	1235.85	1836.03	0.763172	0.589094	0.031854	475.661	11.6913	306.637	5.17388
hsa-mir-132	0.578926	42.1886	71.2171	148.1	149.756	1.69381	1.3693	63.5304	93.3611	146.332	67.7444	111.214	167.937	0.762857	0.560555	0.0944858	75.9624	3.3615	40.7388	0.800863
hsa-mir-449b	0.577909	2.59612	4.97674	2.95361	2.80287	6.95653	5.05062	0	0	0.185784	-2.12652	0.424985	3.3615	0.763924	0.468679	0.0403955	5.07566	0.148798	2.47561	0.153775
hsa-mir-28	0.577581	718.623	995.313	4000.82	4082.62	0.549472	0.43243	2434.72	3699.72	5044.3	3036.91	4072.12	5061.86	0.762006	0.571261	0.0180756	1043.54	12.5608	736.562	19.3501
hsa-mir-29b-2	0.576423	107.569	154.195	418.388	429.016	0.894211	0.66123	188.74	316.843	531.894	246.584	389.054	552.659	0.759758	0.582727	0.0260012	156.896	4.6767	109.035	1.7997
hsa-mir-196b	0.575979	309.445	624.965	898.189	905.369	2.19307	1.73381	28.3847	241.802	754.597	59.9475	415.263	1037.01	0.759846	0.55604	0.0347317	612.616	32.0802	303.022	14.1614
hsa-mir-182	0.574992	6118.84	9648.79	20923.4	20961.8	1.26779	0.985601	4637.36	12295	27466.8	7551.13	16208.6	29926.5	0.758555	0.584486	0.0447924	10238.9	303.437	6220.93	296.906
hsa-mir-484	0.57497	20.8878	33.7375	88.1467	86.0097	1.18145	0.779852	38.5932	60.3641	100.358	47.1741	73.908	104.531	0.768717	0.547798	0.0350921	31.9722	1.07944	20.9748	0.476302
hsa-mir-676	0.57403	0.707171	1.15702	1.70701	1.76637	1.795	1.35632	0.29791	0.786103	1.81553	0.491738	1.2026	2.26014	0.758263	0.477042	0.041386	1.21295	0.0260553	0.726584	0.0241802
hsa-mir-19b-1	0.573693	25.3859	36.84	89.5112	93.2958	0.945068	0.784229	38.1087	65.9381	113.413	46.6992	77.7417	125.422	0.765259	0.51972	0.0528995	38.7831	2.23453	25.5813	0.355639
hsa-mir-107	0.573644	16.4403	22.8516	76.8546	77.4528	0.660446	0.49237	43.7502	64.7647	93.9682	52.9188	72.8219	94.8535	0.75751	0.53325	0.0133528	23.8431	0.41518	17.0306	0.302245
hsa-mir-154	0.573583	6.27043	12.8341	15.3653	15.1343	3.23538	2.66997	1.93739	4.4493	8.67289	0.525947	6.73597	13.9941	0.75926	0.676181	0.0218397	12.5572	0.625532	6.06501	0.292281
hsa-mir-491	0.572249	1.27627	1.80281	3.91749	3.97347	1.08204	0.893614	1.47437	2.63343	4.86199	1.95351	3.11386	5.05109	0.76051	0.513899	0.0575989	2.01869	0.0735101	1.28377	0.0128413
hsa-mir-320a	0.572095	186.455	289.035	696.294	692.579	1.14423	0.853773	311.495	490.175	793.565	375.444	573.372	813.967	0.75652	0.476	0.027951	298.943	8.29126	186.843	5.90983
hsa-mir-625	0.571669	82.3344	150.345	307.038	303.319	1.59172	1.25069	85.8688	161.422	310.315	89.4546	199.974	378.841	0.756387	0.552505	0.0219503	146.463	4.40749	82.6624	3.93012
hsa-mir-29b-1	0.56894	103.087	146.895	383.002	392.923	0.911974	0.672101	166.622	284.912	494.065	223.365	355.407	517.887	0.754816	0.571345	0.0254372	148.703	4.2543	103.423	2.75174
hsa-mir-507	0.566675	0.801703	1.74882	1.06108	0.802739	11.411	7.74159	0	0	0	-0.619509	0.18457	0.981961	0.80911	0.532686	0.149248	1.47782	0.0602247	0.809495	0.0265822
hsa-mir-664b	0.566511	1.77711	2.83328	6.31336	6.29226	1.3357	0.982221	2.51265	4.16237	6.91555	2.99689	4.83218	7.35224	0.75294	0.544047	0.0506926	2.73678	0.0920355	1.78762	0.0411983
hsa-mir-152	0.566473	63.9832	89.2114	251.57	253.389	0.823776	0.617112	122.525	200.559	314.135	160.841	233.378	315.086	0.752697	0.578907	0.0242865	92.5494	0.973922	64.621	1.73947
hsa-mir-372	0.566353	183.847	352.713	221.239	226.105	11.3089	9.51462	0	0	0.396824	-180.885	6.65333	188.764	0.759258	0.758857	0.062041	346.641	23.7227	176.784	11.749
hsa-let-7a-3	0.564469	2562.56	3570.87	11272.8	11217.2	0.698511	0.529218	6450.57	9057.49	13262.8	7699.94	10032.1	12941	0.751349	0.557562	0.0184649	3643.81	43.0279	2687.1	27.7306
hsa-let-7e	0.564142	408.501	667.269	1605.04	1619.07	1.06449	0.850065	676.858	1067.52	1811.9	791.336	1212.93	1920.78	0.752976	0.607913	0.0114651	660.245	10.4996	411.032	11.0869
hsa-let-7a-2	0.564005	2549.96	3560.55	11209.2	11153.1	0.700713	0.530458	6431.5	9018.31	13199.7	7636.14	9967.48	12855.5	0.75104	0.557376	0.0183198	3633.02	43.3414	2673.36	23.138
hsa-let-7a-1	0.56398	2554.49	3565.45	11233.5	11177.1	0.699955	0.529641	6442.72	9024.73	13243.4	7661.18	9996.51	12899.5	0.751023	0.557288	0.0184749	3637.74	43.0932	2682.59	22.7287
hsa-mir-542	0.563914	91.3935	166.493	341.439	337.377	1.70872	1.21814	108.125	198.067	345.461	132.671	239.619	379.209	0.752513	0.586884	0.0201709	166.748	6.21725	96.3152	1.91802
hsa-mir-1266	0.562563	4.95859	8.40849	14.0049	13.921	1.85889	1.43136	2.15785	5.84392	14.8353	2.61114	8.90274	18.5056	0.750203	0.53687	0.0354436	8.39884	0.392458	4.75606	0.12063
hsa-mir-3166	0.562173	0.0569988	0.110809	0.0811456	0.0784987	4.47669	3.49632	0	0	0	-0.00561401	0.0378802	0.10083	0.749839	0.563796	0.102693	0.111976	0.0043701	0.056997	0.00272352
hsa-mir-4772	0.562105	1.85302	3.14172	6.5051	6.40708	1.29103	1.00106	1.45779	3.73696	8.3622	2.0146	4.73843	9.51879	0.749954	0.584633	0.0168802	3.0932	0.112817	1.85558	0.043494
hsa-mir-552	0.56205	11.8174	24.1045	20.4774	19.9378	4.57231	3.55805	0	0.1845	0.984067	-8.60903	2.43382	16.9214	0.749764	0.53732	0.0640767	23.9619	1.07716	11.1309	0.467924
hsa-mir-30b	0.56204	122.836	187.945	518.629	520.776	0.899913	0.656144	243.38	397.001	635.8	292.21	470.939	687.492	0.749918	0.527445	0.020831	193.732	3.30899	130.451	3.85742
hsa-mir-149	0.558851	47.0922	85.6835	121.127	119.443	2.09381	1.46844	11.803	35.173	105.626	13.705	66.9232	168.091	0.749862	0.499327	0.038846	86.1735	2.15609	45.9241	1.21838
hsa-mir-877	0.558094	1.96764	4.15682	5.67305	5.12214	3.04094	2.12269	0.728965	1.82826	4.09939	0.364949	2.38983	5.57489	0.758689	0.492608	0.0642449	3.70838	0.137698	1.97537	0.0957759
hsa-mir-151b	0.557778	0.789503	1.11095	2.24933	2.28688	1.10871	0.907832	0.825345	1.52828	2.73012	1.07965	1.78984	2.87999	0.751387	0.496971	0.104038	1.12938	0.0219982	0.780032	0.0142708
hsa-mir-3200	0.556571	4.60524	9.07423	11.2569	10.5565	3.12504	2.14857	1.03106	2.65349	7.32266	-0.393922	4.36226	13.1494	0.7543	0.467421	0.0532832	8.66272	0.287192	4.35834	0.176731
hsa-mir-423	0.553423	40.7457	67.5503	210.664	209.938	1.01753	0.758937	111.896	159.277	221.94	126.635	173.859	231.551	0.743932	0.561224	0.055623	67.0213	1.31064	42.2076	1.60662
hsa-mir-450b	0.553298	6.6495	11.8053	21.2738	21.1149	1.70461	1.2536	5.87634	11.6255	21.9108	7.74765	15.3516	25.109	0.743986	0.494164	0.0272407	12.2403	0.45841	7.04276	0.0812558
hsa-mir-100	0.552952	1664.29	2606.09	5474.65	5608.21	1.31341	1.01189	1616.92	3361.59	6963.36	2316.45	4226.22	7556.06	0.745145	0.616956	0.0519473	2627.41	71.8354	1643.42	33.0322
hsa-mir-516a-1	0.552917	13.7588	26.1257	12.5128	13.7663	8.36221	6.94644	0	0	0.425254	-11.3325	1.55955	16.187	0.759535	0.513965	0.118082	25.3009	1.23287	13.2735	0.679107
hsa-mir-590	0.552668	5.31817	7.90515	21.6421	21.352	0.879768	0.643958	9.91239	16.8116	27.1499	12.1732	18.7559	28.4614	0.74389	0.572223	0.0117718	7.84652	0.13332	5.26348	0.140327
hsa-mir-381	0.552136	42.0653	84.3363	88.8864	94.1132	3.45046	2.9364	11.9494	26.5093	52.3405	1.4798	43.642	90.6413	0.757072	0.5451	0.0998804	82.5857	0.655056	40.0486	0.217531
hsa-mir-516a-2	0.551959	12.6704	23.9995	11.4088	12.8423	8.24925	6.9602	0	0	0.384808	-10.4323	1.53519	15.3715	0.765579	0.535779	0.106008	23.411	1.11718	12.1808	0.635995
hsa-mir-449c	0.551744	1.02313	2.05643	1.31221	1.15776	8.23409	5.15984	0	0	0	-0.775809	0.187764	1.33484	0.775595	0.478186	0.0909248	1.925	0.104418	0.948975	0.028807
hsa-let-7d	0.551005	250.186	485.317	989.716	939.514	2.30588	1.5541	360.474	538.909	815.945	347.251	611.827	980.871	0.750888	0.575208	0.0777815	449.574	18.2436	247.512	8.02764
hsa-mir-656	0.550699	0.697517	1.34942	1.51699	1.47623	3.26805	2.61691	0	0.407557	1.043	0.0824775	0.701497	1.47341	0.74302	0.584027	0.0297693	1.33895	0.0575672	0.70421	0.0394701
hsa-mir-183	0.550489	2755.88	4478.55	9413.47	9384.59	1.29259	1.00393	1836.47	5455.07	12641.4	2641.14	7037.32	14360.3	0.742628	0.567857	0.0371972	4666.53	63.0849	2699.39	102.181
hsa-mir-1323	0.550311	3.98855	7.8634	4.26177	4.37893	9.56656	7.52937	0	0	0	-3.45392	0.32	4.63278	0.744598	0.68526	0.129113	7.53932	0.354666	3.95041	0.233004
hsa-mir-202	0.550221	27.8564	67.6398	52.5514	36.5886	10.3436	7.45137	0	0.190366	0.714681	-22.4026	4.71565	35.8555	0.800147	0.637031	0.0899254	51.797	2.16288	27.0204	1.77097
hsa-mir-744	0.549054	15.1235	23.1237	56.5371	56.6708	0.985508	0.761195	23.1197	39.1178	70.0263	28.2693	47.046	76.3589	0.741698	0.518746	0.0185967	23.5047	0.405016	15.1444	0.423127
hsa-mir-518e	0.548666	9.5412	18.0316	7.87518	9.303	10.0073	8.45582	0	0	0.154651	-8.06289	0.676148	10.9197	0.774085	0.576783	0.131648	17.6401	1.06952	9.28606	0.655994
hsa-mir-506	0.54866	8.80747	18.0703	11.5023	9.58955	8.7569	6.00686	0	0	0.433401	-6.54194	1.83613	11.1256	0.765952	0.544126	0.0586929	16.4246	0.509407	8.34556	0.39643
hsa-mir-6512	0.546976	0.0574436	0.138922	0.113896	0.106582	4.33591	3.08855	0	0	0	-0.0233102	0.0228355	0.0934547	0.74374	0.577511	0.037694	0.133342	0.00796076	0.0578767	0.0021469
hsa-mir-31	0.54667	19.0281	37.0991	47.3661	46.9856	2.41929	1.7126	1.36827	7.39914	37.3418	0.364901	21.1324	65.7069	0.740363	0.513445	0.0336192	36.1283	1.13218	19.123	0.935253
hsa-mir-6509	0.54591	0.74502	1.24424	1.94032	1.92492	1.82923	1.28208	0.387216	0.978937	2.13502	0.550236	1.3645	2.52592	0.740234	0.49148	0.0354892	1.18598	0.0321882	0.716817	0.018453
hsa-mir-217	0.545728	325.343	664.466	326.182	326.009	10.3591	5.36949	5.8921	15.3584	40.8513	-206.603	103.653	425.812	0.785734	0.341646	0.147188	591.424	23.3993	305.314	18.0521
hsa-mir-218-2	0.54528	10.6351	20.9166	37.2784	35.4787	2.13657	1.41071	8.49919	17.9233	35.1915	10.0997	22.641	41.5347	0.748472	0.569428	0.0546221	19.7012	0.382983	10.6856	0.324542
hsa-mir-374a	0.545204	202.771	281.946	868.098	864.615	0.723262	0.53061	524.795	759.198	1094.94	635.137	845.595	1037.08	0.738441	0.520748	0.0322483	280.68	8.16855	203.505	5.05551
hsa-mir-20b	0.543837	32.7528	57.8161	61.9477	65.1203	3.00376	2.38634	5.79639	15.1355	47.0318	-0.551243	31.9228	82.6911	0.74334	0.532866	0.0756431	62.027	1.98608	31.5025	0.740604
hsa-mir-27b	0.543196	369.518	521.936	1586.16	1621.63	0.768619	0.551846	796.315	1296.82	2049.52	978.657	1517.09	2120.36	0.737601	0.568987	0.0258104	525.308	13.1975	367.797	9.10778
hsa-mir-214	0.542566	10.4129	17.4104	31.0391	30.7722	2.09874	1.528	7.55851	18.1646	34.5055	10.6615	22.5726	38.6691	0.736754	0.606711	0.0578748	17.8139	0.619843	10.4538	0.302366
hsa-mir-24-2	0.541766	199.156	292.717	943.363	945.263	0.779873	0.54635	510.612	761.194	1169.63	594.733	863.57	1194.66	0.73688	0.572344	0.0135742	287.831	6.6556	202.547	5.8788
hsa-mir-466	0.541292	0.504323	0.919276	0.454293	0.449561	8.20372	5.91811	0	0	0.147057	-0.322334	0.154208	0.702193	0.736061	0.560265	0.0873204	0.870339	0.0500355	0.455456	0.0238524
hsa-mir-450a-1	0.540951	2.212	3.6568	6.51889	6.63748	1.66991	1.15175	1.68235	3.83413	7.0496	2.69049	4.95631	8.07932	0.736365	0.506072	0.0241662	3.74321	0.122967	2.2655	0.0490137
hsa-mir-218-1	0.538194	11.049	21.5148	38.7414	36.709	2.09355	1.37347	8.92781	18.6763	36.8994	10.7511	23.8285	43.0178	0.744209	0.564436	0.0516945	20.1774	0.354214	11.0774	0.37525
hsa-mir-328	0.536613	30.3254	52.9381	88.7144	87.7775	2.11141	1.50247	17.4883	35.7135	82.5835	16.9933	51.8696	102.74	0.733132	0.455223	0.0651762	56.1955	0.789651	30.9265	1.68622
hsa-mir-544a	0.535941	0.176913	0.349614	0.265802	0.277159	5.5784	4.49904	0	0	0	-0.0598323	0.0825821	0.261474	0.739165	0.589779	0.0565712	0.34586	0.0108906	0.169437	0.00927797
hsa-mir-24-1	0.535354	197.662	292.584	943.634	944.935	0.769885	0.538163	515.855	757.986	1170.38	602.791	866.422	1196.42	0.732399	0.567341	0.0132349	286.591	6.85272	202.548	7.25127
hsa-mir-103a-2	0.534999	2264.37	3146.94	10505.2	10359.4	0.683267	0.47082	5897.26	8820.45	12895.6	7062.89	9586.77	12858.3	0.733724	0.542451	0.0307688	3046.26	77.5764	2250.56	64.0171
hsa-mir-450a-2	0.534233	2.1944	3.61486	6.51226	6.5387	1.64904	1.14586	1.74151	3.75132	7.23156	2.65334	4.91144	8.00737	0.731707	0.50687	0.0259718	3.67661	0.1037	2.20325	0.0703765
hsa-mir-139	0.533899	48.1609	79.1592	115.637	120.003	2.43479	2.19127	26.6811	50.5612	117.943	19.0253	77.2159	157.668	0.752935	0.569642	0.0529371	88.3398	3.43036	47.3026	4.33953
hsa-mir-103a-1	0.533673	2278.49	3149.96	10489.6	10343.6	0.684283	0.471111	5892.17	8833.8	12900.8	7053.89	9550.34	12844.5	0.732798	0.54147	0.0306064	3047	76.7955	2246.09	62.007
hsa-mir-513a-2	0.53344	0.737037	1.53674	0.94101	0.726925	10.0463	6.8304	0	0	0	-0.57943	0.159458	0.861954	0.770926	0.522437	0.103905	1.33455	0.0489965	0.713802	0.0236983
hsa-mir-23b	0.533371	285.625	412.316	1356.22	1345.48	0.684383	0.4741	739.754	1187.08	1723.57	925.908	1324.93	1688.05	0.73177	0.527953	0.0289907	402.728	7.82448	293.605	6.34548
hsa-mir-522	0.533294	12.5446	23.8266	10.255	11.6055	8.91709	7.91618	0	0	0.25196	-10.9673	0.90422	14.5983	0.767851	0.491168	0.194089	22.4563	0.990413	11.6567	0.871153
hsa-mir-197	0.533019	236.44	447.242	674.811	642.441	2.92489	2.01265	185.642	282.507	475.057	128.507	354.12	643.285	0.734577	0.489043	0.0684095	436.147	13.4812	233.649	13.6127
hsa-mir-19b-2	0.532516	24.1451	34.9697	79.6764	83.0738	0.96049	0.784909	32.5857	57.6052	102	42.0283	70.1018	112.841	0.739672	0.482959	0.0525712	36.7786	1.95428	23.8875	0.318964
hsa-mir-19a	0.531666	13.5756	21.51	38.7043	40.5719	1.28347	1.06552	11.2233	22.9653	46.9168	14.212	29.1218	55.6063	0.741404	0.472548	0.0449342	22.6012	0.875186	13.4853	0.170034
hsa-mir-455	0.531307	117.402	193.609	368.786	361.332	1.49624	0.974841	94.3056	201.155	438.986	139.493	275.798	493.811	0.735473	0.505351	0.0429447	189.955	4.57327	117.433	3.40519
hsa-mir-519e	0.530905	0.746877	1.42467	0.620162	0.726368	9.50136	8.68582	0	0	0	-0.676155	0.0679731	0.819056	0.783432	0.631088	0.0715724	1.34025	0.0950666	0.722072	0.0452495
hsa-mir-5586	0.528858	0.966835	1.46177	2.9883	2.95776	1.13149	0.862604	0.949533	2.07825	3.92199	1.51182	2.53652	3.81779	0.727776	0.563952	0.0492606	1.49447	0.032941	1.01627	0.0233672
hsa-mir-3934	0.528779	0.937281	1.47163	2.93837	2.99761	1.13768	0.850689	0.643638	1.81383	4.16561	0.922544	2.59836	4.77556	0.728211	0.520313	0.0345358	1.49121	0.031001	0.936669	0.0337609
hsa-mir-190a	0.528344	1.73212	2.62696	5.9807	5.96846	1.01998	0.787507	2.20713	3.96531	7.46026	3.07852	4.78251	7.44449	0.72811	0.523811	0.0298208	2.68425	0.0965109	1.81924	0.0401684
hsa-mir-6843	0.527415	0.207884	0.354694	0.389283	0.408511	2.47321	1.76052	0	0	0.352619	0.0117096	0.190141	0.494166	0.726789	0.485211	0.0632238	0.35492	0.00544608	0.200188	0.0104644
hsa-mir-652	0.527381	8.50304	14.9299	37.2641	36.0322	1.28544	0.84906	15.0819	23.9683	41.3651	17.8912	29.0623	44.0589	0.732725	0.545381	0.0371573	14.5528	0.475554	8.92497	0.290023
hsa-mir-3605	0.525008	1.18387	1.95933	3.66784	3.64835	1.53242	1.10002	1.11406	2.03833	3.97092	1.49775	2.67432	4.44658	0.724661	0.504884	0.0283967	1.99027	0.0434015	1.23802	0.0426426
hsa-mir-6875	0.523139	0.263514	0.42925	0.516692	0.513874	2.45256	1.86313	0	0.196476	0.524771	0.0978062	0.303969	0.570953	0.723975	0.439352	0.0719159	0.442674	0.0135677	0.265469	0.0108864
hsa-mir-379	0.522545	408.655	830.512	1182.27	1144.3	2.64369	2.01727	176.321	442.705	858.159	186.466	657.829	1189.24	0.723139	0.607544	0.0105333	815.569	46.1412	405.249	10.6681
hsa-mir-513a-1	0.522083	0.705182	1.48293	0.892691	0.688256	10.2545	6.78685	0	0	0	-0.560317	0.15722	0.828288	0.767196	0.495144	0.0954128	1.28951	0.0457769	0.692322	0.0256128
hsa-mir-5588	0.521002	0.149059	0.262395	0.294947	0.290402	2.56577	1.84856	0	0	0.262248	0.0441323	0.146811	0.281275	0.721939	0.539972	0.0185176	0.249257	0.00417534	0.147811	0.00256318
hsa-mir-340	0.520799	6.90133	10.0452	27.2634	27.0433	0.836192	0.614955	14.1079	21.381	33.1108	17.1937	23.6521	32.5104	0.72177	0.467019	0.0613105	9.97002	0.371345	6.97422	0.30081
hsa-mir-651	0.520494	1.36409	2.0971	3.9192	3.9185	1.401	1.01986	1.184	2.4965	4.68235	1.68422	3.14017	4.96656	0.721481	0.414068	0.105937	2.16281	0.0551462	1.32579	0.032396
hsa-mir-501	0.51987	26.2871	44.4187	76.0397	76.6024	1.64865	1.36814	25.2395	42.4387	77.8514	23.8883	52.7846	96.6221	0.728938	0.480028	0.152066	44.1187	1.05096	24.5107	1.2122
hsa-mir-296	0.518237	7.45213	13.9142	14.8053	14.6416	3.35979	2.42496	1.39945	3.57484	10.3346	0.110144	7.43273	16.0899	0.71992	0.407424	0.0654633	13.9189	0.586033	7.10717	0.233556
hsa-mir-2355	0.517227	12.9145	19.9605	49.0091	49.8466	1.00094	0.68904	22.5378	36.029	58.6324	28.4581	42.9502	63.3612	0.719652	0.489068	0.0325894	19.7396	0.290989	13.1093	0.184526
hsa-mir-130b	0.516482	11.7859	19.4394	43.244	44.1765	1.28743	1.01933	13.9115	26.8397	53.5591	14.9254	32.6789	60.6152	0.723865	0.56054	0.100725	19.5986	0.609371	11.3008	0.533114
hsa-mir-191	0.516112	181.102	289.104	742.742	734.7	0.974293	0.688622	333.295	522.262	885.617	398.397	608.582	949.188	0.718763	0.452703	0.0253187	296.731	3.13877	185.938	2.14487
hsa-mir-655	0.515283	2.5058	4.99798	5.19029	5.34621	3.15632	2.72493	0.432458	1.39906	3.16171	-0.064674	2.3942	5.42846	0.734406	0.556578	0.0615964	4.98054	0.186748	2.45699	0.18311
hsa-mir-2110	0.515064	1.2555	2.4328	3.88449	3.62225	2.487	1.72311	1.02607	1.81668	3.18722	1.11535	2.22488	3.57612	0.722218	0.540125	0.0451198	2.22796	0.109214	1.22026	0.0300019
hsa-mir-320c-1	0.5148	0.375355	0.611242	0.901282	0.877411	1.83035	1.4007	0.211684	0.519379	1.00144	0.329754	0.621805	0.988196	0.718144	0.470732	0.0636892	0.614332	0.0248207	0.387585	0.00833799
hsa-mir-98	0.514508	13.2386	18.7237	61.8464	61.4632	0.663154	0.486705	36.2817	52.9294	76.3924	42.649	58.4883	76.719	0.717452	0.519477	0.0202769	19.119	0.147479	13.2043	0.328064
hsa-mir-616	0.514249	1.68253	2.5402	4.8462	4.77064	1.29414	0.897684	1.40189	3.03264	5.94464	1.89551	3.84645	6.69662	0.718078	0.46633	0.0113518	2.5516	0.0775879	1.62687	0.0291345
hsa-mir-26a-2	0.514155	218.075	318.259	1043.11	1057.61	0.761934	0.607688	627.48	869.441	1228.65	721.63	968.353	1265.54	0.72244	0.61388	0.0298651	320.745	11.301	223.716	5.28794
hsa-mir-374b	0.513403	16.3777	22.5625	73.5816	74.0507	0.662071	0.452289	43.6791	64.0457	91.8433	54.3003	71.3195	89.5881	0.717201	0.47764	0.0144921	23.4539	0.648908	17.1203	0.634893
hsa-mir-34b	0.513176	4.83022	9.39936	8.11161	7.57951	4.68021	3.33659	0.493362	1.35587	3.66696	-1.59865	2.91304	9.65448	0.718403	0.531612	0.227497	9.60922	0.457605	4.79558	0.406932
hsa-mir-3616	0.513165	0.154939	0.276929	0.246879	0.247174	3.24043	2.35221	0	0	0.170321	-0.00181999	0.116537	0.26956	0.71643	0.430026	0.0307251	0.282736	0.0071772	0.150824	0.00193462
hsa-let-7g	0.51312	153.03	207.767	695.922	693.788	0.636781	0.468886	413.199	578.865	858.36	488.591	643.632	833.458	0.716554	0.512273	0.0245126	215.42	2.85718	155.595	3.43114
hsa-mir-1293	0.512469	1.19576	2.35778	1.99837	2.00952	4.40403	2.9814	0	0	0.730765	-0.542708	0.51794	2.32476	0.716777	0.448838	0.0580346	2.27779	0.117244	1.09747	0.0420389
hsa-mir-939	0.512257	0.409614	0.647857	1.1351	1.13206	1.31047	0.915624	0.297872	0.695745	1.37415	0.450139	0.865387	1.54986	0.715981	0.380981	0.0755679	0.651365	0.0232191	0.426325	0.00821683
hsa-mir-760	0.512147	2.21119	4.31708	4.5697	4.12532	3.80233	2.6767	0.432118	1.11232	2.899	-0.385338	1.61459	4.65337	0.721212	0.360097	0.0813678	4.26825	0.0875165	2.27261	0.109486
hsa-mir-513c	0.511736	3.52271	7.41994	4.40272	3.36281	8.10352	5.90348	0	0	0.216269	-2.64796	0.74581	4.29008	0.738815	0.404031	0.0583262	6.44206	0.194548	3.20617	0.0980416
hsa-mir-577	0.511131	12.5303	24.248	24.6257	23.0781	3.02152	2.05575	0.328917	2.58396	15.2913	-1.24107	10.5231	30.4513	0.719962	0.344245	0.0742756	23.5633	0.828687	12.1007	0.533581
hsa-mir-335	0.511077	50.7966	91.2858	138.722	141.842	2.22331	1.55324	38.8623	76.7483	144.951	39.4699	94.6369	187.213	0.714968	0.449611	0.104882	95.4252	2.62423	50.5621	1.72744
hsa-mir-26a-1	0.510821	216.357	319.018	1039.58	1052.51	0.761103	0.607942	625.399	870.105	1226.17	717.101	962.729	1258.52	0.720344	0.611372	0.0298447	320.118	10.9318	222.253	5.00449
hsa-mir-452	0.51022	34.359	62.1721	105.759	106.308	1.57094	1.06842	18.8164	48.4807	114.696	28.6303	73.9079	160.353	0.714992	0.509833	0.0293111	60.4176	2.05044	32.9342	1.41193
hsa-mir-195	0.509972	12.1088	17.2135	43.6241	42.7555	0.915373	0.651982	17.6774	32.4211	57.7639	23.7984	37.3133	58.6665	0.714647	0.542999	0.0227049	17.3678	0.382584	12.2112	0.244523
hsa-mir-376a-1	0.509818	2.38842	4.68495	4.11897	4.23237	4.01854	3.20942	0.234977	0.790782	1.8866	-0.490994	1.69021	4.3129	0.720971	0.524144	0.0800571	4.74702	0.231839	2.28808	0.119904
hsa-mir-345	0.509779	10.051	16.3253	26.9228	27.6611	1.64527	1.194	6.48329	12.8193	29.2612	8.52222	20.1289	37.0614	0.714845	0.398069	0.0457135	16.6217	0.334113	9.68093	0.319638
hsa-mir-299	0.508625	3.51809	6.97554	8.15781	8.10951	2.95471	2.52433	0.997867	2.52111	5.42975	0.568717	4.00424	8.36864	0.724088	0.531296	0.0205468	6.97406	0.175843	3.41924	0.139859
hsa-mir-1306	0.506728	4.68846	8.7117	15.2299	14.4912	2.37269	1.47972	4.50506	7.84296	13.7826	4.76165	9.67754	16.2344	0.724023	0.520703	0.0673711	8.12807	0.209755	4.52997	0.178576
hsa-mir-6510	0.506564	3.49879	6.35247	5.21305	5.61847	4.10132	2.59674	0	0.221407	2.37273	-1.24757	2.18794	7.47675	0.712628	0.471385	0.0296157	7.0917	0.317276	3.46684	0.116666
hsa-mir-377	0.506439	3.0407	5.65206	7.13803	6.89242	2.66405	2.10638	0.916227	2.31306	5.01436	0.941009	3.78804	7.78828	0.713513	0.526568	0.0734694	5.50058	0.104967	2.78304	0.138717
hsa-mir-514a-3	0.506215	51.3049	115.731	74.1217	53.2382	10.4415	7.09859	0.177605	0.744759	2.75874	-40.838	7.09906	65.7086	0.763241	0.545192	0.140227	98.8062	3.70649	53.4863	3.09864
hsa-mir-204	0.505807	67.5905	102.34	81.9511	82.2046	2.75515	2.84256	1.73542	7.21473	33.7459	-39.5267	27.6127	117.71	0.76183	0.351035	0.166003	110.623	3.83154	63.0746	15.8154
hsa-mir-514a-2	0.505657	51.919	116.058	74.1966	53.3983	10.4472	7.09815	0.18076	0.726521	2.71607	-41.2454	6.82347	65.731	0.762281	0.544843	0.141116	99.2319	3.75516	53.8163	3.29387
hsa-mir-514a-1	0.505351	51.4828	115.886	74.2158	53.1785	10.4614	7.10851	0.165195	0.720739	2.78184	-40.7404	7.00863	65.3745	0.763158	0.544933	0.140747	98.8009	3.67269	53.5827	3.08637
hsa-mir-148b	0.504333	35.7393	54.9545	183.348	181.866	0.723707	0.518422	98.9002	151.432	229.564	113.084	170.662	238.86	0.710252	0.502963	0.0169209	55.0521	1.21614	36.4433	0.637041
hsa-mir-193b	0.503563	28.2609	52.5725	111.783	109.84	1.54278	0.934428	29.2649	60.4463	133.245	35.6449	78.583	155.319	0.720736	0.561096	0.0485477	48.5195	0.964396	28.5349	1.20851
hsa-mir-6877	0.500368	0.250893	0.415376	0.491231	0.480883	2.41034	1.66196	0	0.21793	0.504888	0.138884	0.294734	0.530169	0.7082	0.452285	0.0436145	0.397508	0.0134865	0.242712	0.00378619
hsa-mir-940	0.499283	1.82989	3.19953	4.61529	4.58853	1.92202	1.31869	0.95282	2.10266	4.53845	1.02654	2.97732	6.35149	0.707046	0.35824	0.0410726	3.22236	0.0966756	1.82972	0.0773227
hsa-mir-766	0.499169	5.48914	8.83308	12.9812	12.6274	1.8609	1.44416	3.79125	6.51806	12.6004	3.53339	8.8277	16.3939	0.708211	0.288088	0.108416	9.16206	0.644649	5.38856	0.745299
hsa-mir-514b	0.498908	2.11715	3.99557	1.76249	1.57208	10.0591	6.47905	0	0	0.0706885	-1.62277	0.448105	2.54325	0.721558	0.210944	0.0620776	3.58977	0.290431	1.87097	0.248446
hsa-mir-7110	0.497526	0.199557	0.341897	0.331182	0.320795	3.1376	2.10368	0	0	0.293372	0.0210835	0.17702	0.380437	0.707839	0.346595	0.0580536	0.336836	0.00741869	0.197611	0.0079564
hsa-mir-1287	0.497315	9.32327	14.6322	35.1138	35.2165	1.00082	0.830364	15.531	25.2763	42.0047	18.4737	29.7609	45.2309	0.714888	0.453166	0.0727734	15.7596	0.0670766	9.58031	0.37908
hsa-mir-342	0.496636	52.7535	83.4248	180.034	188.419	1.15153	0.953712	70.9272	123.234	207.613	84.2209	147.448	226.616	0.720818	0.536136	0.0433893	92.28	2.82753	53.7131	1.46558
hsa-mir-485	0.495979	8.96823	20.6643	21.4011	20.242	4.27119	3.17081	1.13403	2.69699	6.75021	-1.60994	6.25053	17.3318	0.704376	0.657894	0.0796923	18.3615	0.783437	8.38996	0.507269
hsa-mir-4484	0.495278	0.203196	0.30938	0.30357	0.296676	2.85948	1.83257	0	0	0.345812	0.0827274	0.222667	0.390182	0.708597	0.338232	0.0854262	0.310406	0.00543181	0.203458	0.00592354
hsa-mir-4770	0.495226	0.0781663	0.129399	0.0803371	0.0848974	5.52627	4.29945	0	0	0	-0.00269702	0.0560909	0.120169	0.712319	0.64927	0.134012	0.122632	0.00501489	0.0747522	0.00262004
hsa-mir-6892	0.494612	1.63217	2.89381	3.52662	3.41125	2.70347	1.97133	0.788214	1.56421	2.99721	0.712197	2.18959	4.06351	0.703393	0.30278	0.0592909	2.82058	0.127745	1.5972	0.0581211
hsa-mir-6747	0.492317	0.173539	0.274373	0.29355	0.289281	2.63408	1.82968	0	0	0.301806	0.0701658	0.175786	0.310489	0.70189	0.371389	0.0221385	0.282263	0.00929704	0.176506	0.00688298
hsa-mir-3917	0.492055	1.08993	2.14114	2.55301	2.47778	2.97524	2.15445	0.332951	0.859484	1.84139	0.337291	1.30569	2.5664	0.701538	0.462081	0.0802387	2.03247	0.0554984	1.07093	0.0622523
hsa-mir-186	0.490905	54.9619	79.1681	279.908	285.046	0.604781	0.516776	165.307	242.982	345.243	195.539	266.245	350.653	0.717688	0.510566	0.0656323	84.0445	3.47718	58.1139	1.57145
hsa-mir-301a	0.49028	5.84009	9.05184	17.577	18.1612	1.30275	0.944745	5.55682	11.202	21.0557	7.33559	14.5513	25.1919	0.702242	0.535523	0.0272142	9.45416	0.212668	5.78488	0.149782
hsa-mir-454	0.48893	2.80993	3.9087	10.0726	10.3561	0.821764	0.602761	5.02814	8.29738	12.7867	6.37784	9.52493	13.3185	0.702012	0.455452	0.0319147	4.05591	0.117461	2.78849	0.0814009
hsa-mir-424	0.488017	57.8352	102.314	178.157	173.816	1.60018	1.07724	40.9123	91.9237	201.354	57.0084	131.803	229.668	0.700088	0.434205	0.0250107	104.099	5.68384	62.3967	1.37156
hsa-mir-330	0.487926	9.1401	13.8781	31.6564	32.7087	0.996727	0.781534	12.9689	22.7805	39.1263	15.7354	28.4657	44.5664	0.706897	0.524337	0.0349245	14.8119	0.495619	9.11782	0.16123
hsa-mir-532	0.487426	271.079	433.474	1168.48	1174.01	0.905414	0.747775	575.651	869.724	1380.89	647.785	992.253	1510.64	0.708618	0.535643	0.0336199	419.219	6.86363	260.784	4.66364
hsa-mir-5001	0.486197	0.366031	0.575075	0.888306	0.886842	1.58858	1.08904	0.145735	0.488617	1.10224	0.335373	0.648128	1.10622	0.6974	0.429216	0.0493018	0.561533	0.0161936	0.355469	0.00706195
hsa-mir-3922	0.486108	0.343796	0.514513	0.829123	0.812286	1.34146	0.990407	0.156766	0.539035	1.08795	0.320382	0.638702	1.10821	0.697843	0.478035	0.0852922	0.513677	0.00861346	0.35721	0.0139563
hsa-mir-935	0.486063	5.67132	11.2063	10.344	10.0025	3.90156	2.69912	0.337498	0.934449	3.66427	-1.50953	3.72494	11.7263	0.697831	0.440469	0.04516	10.9172	0.627201	5.47011	0.358802
hsa-mir-4491	0.485824	0.432465	0.711334	0.527879	0.606849	4.60797	3.77782	0	0	0.471674	-0.0838536	0.298506	0.822267	0.729539	0.342367	0.160811	0.790929	0.0493701	0.429523	0.0437695
hsa-mir-497	0.484812	6.72292	9.82738	23.3483	23.7209	0.950337	0.657197	9.672	17.625	29.9109	13.556	21.1058	31.2869	0.696513	0.488531	0.0268844	10.2005	0.154039	7.12259	0.131983
hsa-mir-421	0.483323	1.21056	1.76817	4.10871	4.05486	0.966912	0.654512	1.7464	2.96808	5.12228	2.18522	3.53337	5.4743	0.695904	0.471274	0.012942	1.81936	0.071388	1.26682	0.0670898
hsa-mir-412	0.481386	18.4745	40.1805	28.2002	20.4021	9.56047	6.41891	0.750627	2.45736	7.18104	-11.0557	6.74365	25.0342	0.73925	0.164752	0.524224	38.5387	2.98245	18.2103	0.867395
hsa-mir-411	0.480789	5.16928	10.6962	13.5139	13.4641	2.76602	2.15854	1.95955	4.79328	9.25267	2.0105	7.19471	13.6173	0.69794	0.587057	0.0243782	10.4375	0.40144	5.28539	0.223441
hsa-mir-32	0.480631	10.3185	14.2459	37.0935	37.3644	0.896161	0.620569	16.6013	28.7498	47.1161	21.7331	34.1542	49.3637	0.693336	0.535891	0.021676	14.1859	0.194916	10.0699	0.229212
hsa-mir-708	0.480593	46.0164	81.6249	157.023	150.831	1.44998	1.01238	34.9326	89.362	187.787	50.815	110.799	207.77	0.694179	0.497496	0.0509681	82.7841	4.76285	47.8521	1.25448
hsa-mir-500a	0.47979	104.924	168.01	351.904	358.026	1.15768	1.07837	147.178	227.429	385.394	160.877	274.855	444.186	0.727102	0.545407	0.067394	170.299	3.06921	99.4088	3.03344
hsa-mir-147b	0.478689	0.759683	1.27894	1.52068	1.56175	2.26912	1.53831	0	0.400046	1.458	0.096547	0.872359	2.24974	0.691989	0.395956	0.0313479	1.32861	0.0561511	0.723663	0.0328352
hsa-mir-3928	0.478518	0.814795	1.53173	2.39631	2.18338	2.1729	1.2979	0.532473	1.09463	2.24042	0.727373	1.47644	2.4757	0.713278	0.483942	0.0696787	1.35379	0.0531892	0.801008	0.0187129
hsa-mir-95	0.478147	2.21675	3.73184	6.85299	6.80432	1.55604	1.07661	1.54867	3.57706	8.03396	2.18866	5.01943	9.41314	0.691512	0.490533	0.0819223	3.66391	0.139209	2.32489	0.0241271
hsa-mir-1271	0.47803	1.42018	2.08334	4.09865	4.26394	1.08299	0.82796	1.47313	2.82425	5.05756	2.04993	3.37217	5.42358	0.699062	0.428236	0.0230798	2.22098	0.0744294	1.44986	0.0318026
hsa-mir-224	0.47695	26.9816	53.021	76.9748	75.7195	1.95851	1.23287	7.78646	23.5664	84.0659	11.4627	43.1803	118.584	0.694787	0.447121	0.0665553	52.2017	1.46248	27.0824	1.0813
hsa-mir-203b	0.476629	32.4517	57.011	69.9619	73.511	1.95504	1.45221	1.27371	15.9005	71.5685	3.30093	41.2666	115.923	0.696016	0.413052	0.0402307	57.0598	0.963745	30.1912	0.775341
hsa-mir-106a	0.475732	11.1855	20.8428	31.7054	30.1809	2.04438	1.47306	5.42855	11.7865	28.6821	6.65672	18.6795	38.1962	0.690147	0.530872	0.0775463	20.7092	0.380511	11.1969	0.289585
hsa-mir-483	0.474798	82.8937	168.217	111.486	112.595	5.30567	3.42532	0.494495	1.6368	5.46309	-52.3594	24.5934	130.531	0.690111	0.423714	0.0934963	171.021	6.39424	83.9956	4.29355
hsa-mir-6842	0.473692	1.12048	1.78576	3.02669	2.9081	1.52223	1.03428	0.767726	1.66523	3.40228	1.0958	2.26069	3.80601	0.689721	0.437512	0.0430492	1.70682	0.042251	1.09966	0.0286992
hsa-mir-502	0.473389	3.20369	5.0823	13.5109	13.6524	0.880075	0.727085	6.59112	10.1716	15.9249	7.70127	11.646	17.382	0.701021	0.558011	0.0167584	5.10161	0.083454	3.26094	0.114972
hsa-mir-4664	0.472189	0.391226	0.702147	0.883913	0.843719	2.44135	1.64657	0	0.27054	0.905664	0.0456932	0.441732	1.24307	0.688891	0.381096	0.0961827	0.708481	0.0207631	0.405543	0.0176432
hsa-mir-3614	0.47193	1.73144	3.00569	4.83281	4.67783	1.64335	1.25434	0.667864	2.26321	5.84274	0.667384	3.1026	7.29386	0.689048	0.412764	0.0776516	2.97528	0.0592886	1.76397	0.0814092
hsa-mir-548b	0.470369	0.584388	0.984209	1.33405	1.36043	1.96595	1.27517	0.121765	0.59086	1.44789	0.30425	0.903404	1.94429	0.68636	0.416597	0.02743	0.9991	0.0364633	0.604052	0.0185285
hsa-mir-6815	0.469976	0.253859	0.398396	0.526815	0.549405	1.65367	1.17174	0	0.238197	0.64851	0.176656	0.349883	0.69103	0.687933	0.400702	0.0325247	0.41427	0.0137487	0.263551	0.0076546
hsa-mir-1296	0.469591	5.23864	8.57179	11.3436	11.6443	2.02233	1.67661	2.98964	5.16728	9.35393	1.82328	7.06996	14.4172	0.701511	0.290524	0.0805108	9.67009	0.284316	5.50161	0.439427
hsa-mir-376c	0.467178	5.57843	10.4229	10.9042	11.5421	2.90528	2.53788	1.40718	3.58755	7.71524	0.395548	6.09647	12.5963	0.715167	0.522405	0.0904219	10.8426	0.301609	5.41172	0.268575
hsa-mir-3615	0.465547	2.22231	4.06112	7.73584	7.08884	1.88576	1.1964	2.03574	4.19409	7.62372	2.69359	5.15695	8.35712	0.692762	0.517418	0.062346	3.7791	0.0963297	2.2725	0.0678489
hsa-mir-4661	0.465324	1.99201	3.7611	5.65454	5.58817	1.95188	1.33055	1.40572	2.76135	5.61095	1.66939	3.6384	7.25878	0.682227	0.395793	0.0776612	3.70852	0.201529	2.01992	0.0300559
hsa-mir-4433a	0.463037	0.139688	0.265099	0.175613	0.152631	10.0604	4.9443	0	0	0	-0.0324904	0.0835535	0.200469	0.755783	0.199941	0.200014	0.254762	0.0109708	0.139288	0.0075046
hsa-mir-301b	0.46276	1.16753	1.97111	2.51582	2.62405	2.17787	1.65652	0.372071	0.981837	2.56215	0.352716	1.55038	3.59669	0.688568	0.510779	0.0370962	2.019	0.0206941	1.10793	0.0733653
hsa-mir-3173	0.459632	0.331831	0.501235	0.70063	0.699971	1.58306	1.15135	0.0291345	0.380287	0.792718	0.261704	0.491569	0.856265	0.67959	0.401512	0.0427235	0.519518	0.0160239	0.342445	0.00728174
hsa-mir-518d	0.459264	0.232604	0.451741	0.184772	0.235833	9.22128	8.33802	0	0	0	-0.203118	0.0366335	0.26084	0.776408	0.613312	0.124662	0.438348	0.0248737	0.230271	0.0108679
hsa-mir-1249	0.458097	1.03109	1.70129	2.72452	2.71286	1.84657	1.27861	0.803303	1.50718	2.85022	1.16449	2.01553	3.14646	0.676948	0.513499	0.0606633	1.74509	0.0380783	1.06187	0.0313805
hsa-mir-521-1	0.457749	4.97471	9.38336	2.93876	4.19135	12.412	10.3982	0	0	0	-4.51109	0.205473	5.6257	0.789463	0.513515	0.139114	9.02651	0.688877	4.90414	0.417942
hsa-mir-1343	0.457207	0.650174	1.18052	1.46609	1.37355	2.80989	1.83961	0.203388	0.574751	1.27853	0.234404	0.787739	1.56225	0.679797	0.396739	0.0726682	1.13233	0.0400088	0.642096	0.0109306
hsa-mir-129-1	0.456293	27.2488	49.2126	29.2058	32.1947	5.37672	5.09078	0.384491	1.22065	5.075	-20.8307	7.55099	39.0423	0.740623	0.465485	0.106179	55.7643	2.7577	26.0981	1.58062
hsa-mir-212	0.455465	2.4329	3.67499	6.71293	6.83371	1.20802	0.957919	2.53912	4.62129	7.97443	3.34274	5.72492	8.84543	0.685869	0.387032	0.0931721	3.86493	0.166198	2.41147	0.0653448
hsa-mir-5708	0.454309	0.0990711	0.179006	0.145906	0.135434	3.79453	2.31179	0	0	0	0.000234249	0.0807887	0.195982	0.684751	0.349048	0.0860783	0.173641	0.00567664	0.0990067	0.00296921
hsa-mir-505	0.454143	14.5733	23.378	58.6718	57.5774	1.0646	0.704703	25.0998	41.0781	69.7306	30.1505	49.0329	74.0389	0.674593	0.488726	0.0158483	23.1952	0.516658	14.695	0.477754
hsa-mir-580	0.453592	0.302518	0.43141	0.631969	0.613077	1.42669	1.05089	0	0.394897	0.81923	0.268221	0.483428	0.812281	0.674981	0.452583	0.0677922	0.424008	0.00474445	0.295892	0.00538588
hsa-mir-654	0.453167	23.6589	46.8579	49.3568	48.0779	3.01367	2.39264	7.04567	15.4909	32.0395	2.16706	25.745	53.9573	0.679713	0.472879	0.0811838	46.9896	2.15799	22.6172	1.44144
hsa-mir-582	0.452798	125.297	198.41	305.362	330.628	1.45254	1.05063	73.6229	169.647	343.495	110.98	267.1	471.575	0.682734	0.419462	0.0523386	206.083	8.2253	124.461	4.33645
hsa-mir-7702	0.45267	1.06895	1.9442	2.09913	2.08485	3.03181	1.91402	0	0.486603	1.74209	0.0137253	0.982924	2.93129	0.674484	0.378632	0.0690244	1.99738	0.05615	1.03888	0.0664721
hsa-mir-320c-2	0.4525	0.287711	0.441273	0.558116	0.534346	1.9196	1.41777	0	0.278569	0.66093	0.172078	0.372392	0.638124	0.673868	0.329301	0.0569061	0.448401	0.00769031	0.283412	0.00769117
hsa-mir-3622a	0.451141	0.911547	1.73566	1.2082	1.21658	5.04593	3.5961	0	0	0.437458	-0.487226	0.383294	1.44496	0.673142	0.33447	0.0433706	1.76872	0.0644921	0.917204	0.0510225
hsa-mir-26b	0.450825	184.831	257.146	754.915	767.708	0.685146	0.473502	412.61	638.978	950.113	542.155	750.086	951.027	0.67257	0.445612	0.0279649	269.939	6.72632	196.967	4.63196
hsa-mir-1273h	0.449599	0.0461028	0.084919	0.0500194	0.053598	4.86267	4.27458	0	0	0	-0.0028409	0.0306441	0.0721742	0.709744	0.437287	0.159158	0.0893987	0.00178438	0.0469478	0.0031414
hsa-mir-134	0.449417	167.54	316.688	426.483	433.55	2.22799	1.71715	76.8665	180.419	381.476	85.9875	280.89	519.068	0.678585	0.493252	0.0228931	316.25	11.618	162.894	4.52652
hsa-mir-3187	0.448387	0.373211	0.640066	0.605436	0.606305	2.94868	2.08937	0	0.200087	0.548498	-0.000132395	0.32614	0.773351	0.670744	0.224534	0.103837	0.658925	0.0296346	0.369759	0.0342702
hsa-mir-628	0.448218	7.46061	12.6262	22.2243	21.7816	1.34893	0.9364	5.78996	11.2082	26.0654	7.69693	16.6484	32.3555	0.669738	0.474968	0.014198	12.5316	0.108405	7.61208	0.210951
hsa-mir-1234	0.44557	0.111854	0.203287	0.163047	0.145138	4.02528	2.48342	0	0	0.0978095	-0.00819403	0.0716688	0.175826	0.680934	0.203531	0.0460558	0.19626	0.00520985	0.109877	0.004735
hsa-mir-6511b-1	0.444613	0.938694	1.65093	2.4674	2.3094	2.69784	1.60645	0.526718	1.09167	2.09282	0.584291	1.45727	2.51116	0.678049	0.446998	0.0727246	1.55572	0.0457862	0.923278	0.0379917
hsa-mir-550a-1	0.443695	1.08677	1.6587	3.14125	3.10606	1.29127	0.825549	1.04608	2.0007	3.84858	1.43484	2.51672	4.2612	0.667074	0.432025	0.0207839	1.62861	0.0202688	1.04448	0.016327
hsa-mir-129-2	0.443498	30.1448	54.9005	32.1522	35.3095	5.48803	5.13168	0.458751	1.39645	5.34198	-22.0481	8.13096	42.0238	0.729543	0.458988	0.103967	61.6901	3.1908	28.6108	2.00913
hsa-mir-1254-1	0.441492	0.306478	0.603376	0.797264	0.702417	3.01599	1.70181	0	0.277065	0.707487	0.144469	0.404381	0.797452	0.694169	0.499335	0.0248387	0.523236	0.0148626	0.309337	0.00566154
hsa-mir-5683	0.438968	7.48604	13.1927	7.66935	7.63476	6.17914	3.51396	0.380503	1.22879	4.00843	-2.20718	4.41476	12.9099	0.670759	-0.0719751	0.44748	12.64	0.985976	7.25582	1.1106
hsa-mir-320b-1	0.437987	1.18084	2.01492	3.15967	3.11679	1.89833	1.19773	0.965834	1.8711	3.31686	1.23136	2.30002	3.86797	0.663096	0.278983	0.0702211	1.97136	0.0697295	1.1792	0.0547195
hsa-mir-6854	0.437187	0.445231	0.621513	1.00395	1.02626	1.24516	0.866577	0.21534	0.634698	1.33896	0.424818	0.835067	1.39715	0.663198	0.416071	0.0127393	0.628989	0.00903006	0.423076	0.00868913
hsa-mir-4778	0.437058	0.119651	0.235234	0.146049	0.160956	4.56813	3.16142	0	0	0	-0.0630968	0.0456825	0.202078	0.668197	0.358321	0.0606499	0.248364	0.0114192	0.116911	0.00741534
hsa-mir-4662a	0.436408	10.4258	17.7554	25.216	24.9877	1.74084	1.26245	5.28173	11.4866	25.3336	6.08197	17.6485	35.5968	0.662973	0.30612	0.0468572	18.201	0.698619	10.4707	0.437843
hsa-mir-2277	0.435827	0.578804	0.838051	1.38623	1.3853	1.24295	0.824228	0.381495	0.884568	1.77967	0.668334	1.12245	1.8277	0.660177	0.331014	0.0342426	0.839491	0.015611	0.552602	0.0177378
hsa-mir-337	0.435268	21.1105	42.0511	48.7436	47.7463	2.94548	2.31336	8.11761	16.8213	32.7121	5.8984	26.9236	49.9186	0.667583	0.504193	0.0629394	40.9087	1.22968	20.41	0.996875
hsa-mir-5187	0.435063	0.302279	0.479763	0.673314	0.642245	1.84345	1.15908	0	0.373712	0.784539	0.256694	0.472414	0.763443	0.663102	0.422865	0.0461542	0.463517	0.0216324	0.313892	0.0131289
hsa-mir-1254-2	0.434786	0.317914	0.616109	0.81836	0.724643	3.02616	1.70867	0	0.27304	0.761227	0.142893	0.410835	0.85041	0.686229	0.471278	0.0452586	0.543768	0.0147574	0.315972	0.0122433
hsa-mir-549a	0.434711	0.220459	0.376197	0.380051	0.353502	2.43741	1.68225	0	0	0.380962	0.0121106	0.204863	0.521723	0.660201	0.297742	0.035621	0.388007	0.0120169	0.220324	0.00661974
hsa-mir-5571	0.434367	0.11471	0.211536	0.201387	0.194715	2.60448	1.7903	0	0	0.164866	-0.00703777	0.0919613	0.281534	0.65921	0.386031	0.0433787	0.21857	0.00381224	0.113577	0.00110963
hsa-mir-1270	0.433128	2.63102	5.05341	5.46308	5.29945	2.8325	1.99927	0.439534	1.27449	4.14139	-0.042922	2.48656	6.52683	0.658722	0.341888	0.107643	5.00025	0.127194	2.68169	0.164049
hsa-mir-550a-2	0.432492	1.07249	1.6722	3.135	3.09275	1.28454	0.840417	1.08756	1.99292	3.71081	1.40594	2.50978	4.30062	0.657842	0.439402	0.0231424	1.6433	0.0333746	1.03689	0.029592
hsa-mir-592	0.432222	5.63742	10.5465	10.8284	11.0042	2.95686	2.00892	0.837998	2.57488	7.99347	0.397072	5.96111	14.0531	0.658247	0.49945	0.0873718	10.7614	0.603855	5.52307	0.290491
hsa-mir-3074	0.431501	3.58022	6.19137	10.125	10.3151	1.53918	1.10026	2.89274	5.49356	11.1691	3.46528	7.38957	13.8553	0.660487	0.373104	0.0811647	6.18194	0.29989	3.50054	0.114088
hsa-mir-1247	0.430944	32.9986	65.0687	63.533	62.154	3.30594	1.89645	3.16576	14.016	42.4224	2.82036	35.1125	85.4979	0.664588	0.308224	0.033905	62.477	2.47234	33.3844	1.36714
hsa-mir-6716	0.430685	0.378697	0.536532	0.820759	0.817925	1.42206	0.976086	0.204265	0.535103	1.00614	0.398946	0.640328	0.938182	0.656833	0.434768	0.030155	0.521436	0.0217484	0.36116	0.0182733
hsa-mir-331	0.428448	10.9335	16.1696	34.9196	35.4719	0.977383	0.662898	14.5464	25.052	42.9074	19.9984	31.0032	47.3115	0.655609	0.308481	0.0720448	16.3779	0.173983	10.6138	0.411951
hsa-mir-216a	0.426247	7.68116	14.4489	5.79195	6.46548	9.60241	5.09303	0	0.378105	1.12965	-5.11652	2.00908	10.1971	0.656123	0.180521	0.145356	13.4614	0.817721	7.2395	0.862284
hsa-mir-494	0.425963	1.44256	2.88844	2.88955	2.82866	3.06646	2.44856	0.263751	0.879226	2.08303	0.0880206	1.51586	3.21625	0.663335	0.468707	0.101799	2.7939	0.0832904	1.46236	0.101457
hsa-mir-6860	0.42479	0.155734	0.302076	0.232418	0.245784	3.81266	2.47327	0	0	0	-0.0323182	0.100609	0.297106	0.65278	0.336581	0.0286983	0.296135	0.00591154	0.150193	0.00356472
hsa-mir-660	0.424572	16.7502	25.0062	60.7837	61.8875	0.908273	0.724681	26.6927	46.875	76.024	35.3647	54.5786	81.317	0.667745	0.509711	0.0220824	25.3083	0.449088	16.9526	0.575595
hsa-mir-493	0.423758	14.0502	27.352	26.2761	25.494	3.44542	2.81282	3.51526	8.45227	16.831	-1.1389	12.2851	29.0302	0.663586	0.42666	0.0404461	27.0808	1.64556	13.008	0.655366
hsa-mir-6834	0.422973	0.145376	0.260724	0.187967	0.202948	4.12113	2.82413	0	0	0.123956	-0.0273779	0.0834173	0.234522	0.656033	0.334578	0.056963	0.265998	0.0161715	0.13687	0.00755027
hsa-mir-574	0.42226	27.7736	45.3901	102.946	103.511	1.27567	0.859152	44.8949	71.1332	113.577	55.2158	84.6565	124.811	0.650382	0.479105	0.0192553	45.2406	0.894864	28.304	1.50604
hsa-mir-1226	0.420834	2.55934	4.8944	4.2321	3.99542	4.65241	3.02582	0.414696	0.993378	2.04463	-0.909822	1.47801	4.60903	0.649816	0.317046	0.0993156	4.71015	0.216983	2.54118	0.325707
hsa-mir-4326	0.41994	3.24176	5.65998	8.22993	7.8967	1.57176	1.04638	1.59364	4.07665	9.33462	2.73027	5.58273	10.6285	0.648614	0.331933	0.0452326	5.69635	0.105061	3.2435	0.101993
hsa-mir-320b-2	0.419703	1.87862	3.2393	4.99842	4.92635	2.01747	1.1975	1.51856	2.74991	5.24447	1.88097	3.64245	6.1867	0.651264	0.291407	0.0725838	3.13008	0.12848	1.84252	0.0653026
hsa-mir-339	0.418968	16.5795	24.338	52.9159	54.6107	0.987718	0.737738	24.3561	38.5253	62.3444	31.5635	47.676	69.4822	0.657861	0.307343	0.0626132	26.092	0.491147	16.1728	0.553186
hsa-mir-3610	0.417417	0.499227	0.784544	1.08912	1.09403	1.5241	1.14353	0.20573	0.582815	1.2941	0.378607	0.831825	1.39681	0.653765	0.245603	0.0632385	0.807396	0.0173967	0.500169	0.011151
hsa-mir-6511b-2	0.415912	0.948531	1.7017	2.50767	2.29112	2.80161	1.58704	0.518223	1.0701	2.09579	0.562417	1.45655	2.5532	0.661499	0.420734	0.0971674	1.60971	0.0507683	0.944848	0.0497545
hsa-mir-378d-2	0.415753	0.256804	0.392903	0.449748	0.458737	2.04561	1.4588	0	0.226648	0.548682	0.173947	0.357537	0.583088	0.649545	0.470663	0.0507844	0.389561	0.0135098	0.262133	0.00618744
hsa-mir-6885	0.415367	0.142211	0.232466	0.204895	0.199642	3.02457	1.89461	0	0	0.21897	0.0293736	0.12322	0.239969	0.645504	0.213698	0.0466092	0.233641	0.00240208	0.141076	0.00468492
hsa-mir-4473	0.413668	0.36534	0.564902	0.776482	0.745125	1.70232	1.1158	0	0.389924	0.930957	0.256975	0.542215	0.974586	0.643777	0.326408	0.0580783	0.577382	0.0345828	0.371579	0.00839306
hsa-mir-6806	0.412645	0.4343	0.640624	1.20615	1.19193	1.08646	0.711171	0.467271	0.891567	1.4976	0.707408	1.01055	1.43138	0.642481	0.390972	0.0316417	0.634705	0.0157578	0.457488	0.0135823
hsa-mir-4745	0.4125	0.299051	0.547832	0.454483	0.438914	3.5258	2.40673	0	0	0.358725	-0.0594237	0.204119	0.558358	0.642552	0.25201	0.0743712	0.532492	0.0115782	0.293395	0.0207788
hsa-mir-1245a	0.411251	0.707248	1.17155	1.72342	1.74721	1.70235	1.3113	0.168758	0.863214	2.11576	0.412886	1.20179	2.56302	0.653814	0.378423	0.0626528	1.19916	0.0353558	0.699488	0.0135082
hsa-mir-548x	0.410666	0.108764	0.214096	0.113761	0.107689	8.34606	5.37405	0	0	0	-0.065324	0.0323522	0.151708	0.641669	0.53173	0.123142	0.19811	0.00632339	0.100312	0.00855876
hsa-mir-3170	0.409122	0.880548	1.3237	2.02879	2.07852	1.51313	1.0235	0.391137	1.05299	2.44678	0.668601	1.5201	2.88605	0.64187	0.413027	0.0371989	1.32807	0.0687015	0.821041	0.0343344
hsa-mir-624	0.408623	0.593634	0.827101	1.57967	1.61484	1.03686	0.6939	0.615254	1.14388	2.00859	0.890357	1.41071	2.07342	0.641046	0.390432	0.0432057	0.830138	0.0275431	0.588451	0.0191512
hsa-mir-7161	0.407261	0.281568	0.574776	0.236499	0.144229	22.8141	11.9325	0	0	0	-0.247205	0.0223949	0.310461	0.798343	-4.56713	6.98259	0.468906	0.0314856	0.259234	0.0429257
hsa-mir-4668	0.40599	1.01388	1.51846	2.60027	2.68434	1.16038	0.818819	0.70998	1.71116	3.4547	1.19449	2.2602	3.72201	0.643426	0.381518	0.0285172	1.60312	0.0622711	1.03452	0.0350079
hsa-mir-425	0.404936	84.7066	138.418	271.007	274.372	1.13252	0.821661	91.4047	170.157	342.163	111.688	223.306	402.126	0.642989	0.376019	0.0305877	146.39	4.48192	88.1615	2.44997
hsa-mir-1228	0.40402	0.709252	1.1981	1.63426	1.66074	2.3304	1.3615	0.351079	0.815999	1.72335	0.521905	1.15588	2.07355	0.637147	0.36844	0.0739661	1.18747	0.0634281	0.722819	0.055657
hsa-mir-6833	0.403424	0.174832	0.264434	0.281028	0.265751	2.26675	1.48835	0	0	0.338665	0.0843871	0.191719	0.318305	0.635784	0.340515	0.0391654	0.259242	0.0101049	0.172834	0.00386769
hsa-mir-5010	0.402165	0.481377	0.720625	1.29535	1.26485	1.28343	0.852293	0.375244	0.839163	1.60852	0.584951	0.993015	1.57071	0.634582	0.448482	0.0287133	0.713633	0.010102	0.49278	0.00942886
hsa-mir-3691	0.400514	0.219646	0.371107	0.45677	0.420454	1.8562	1.19957	0	0.179294	0.5493	0.0987427	0.271717	0.604966	0.635617	0.341471	0.013926	0.357431	0.00859647	0.219668	0.00689499
hsa-mir-188	0.398774	1.70773	2.70156	4.79119	4.90681	1.23941	0.900095	1.61905	3.0095	5.52597	2.05602	3.67021	6.90632	0.640214	0.464629	0.0277595	2.56895	0.0685812	1.55495	0.0455211
hsa-mir-6514	0.398694	0.266339	0.386589	0.568557	0.54759	1.45333	1.02976	0	0.372775	0.72553	0.238805	0.401654	0.644928	0.6338	0.412542	0.0419072	0.378299	0.00934907	0.268422	0.0062453
hsa-mir-4636	0.397663	0.34009	0.575942	0.661832	0.661517	2.53121	1.42135	0	0.269747	0.682002	0.164837	0.446039	0.83688	0.634889	0.380494	0.066244	0.553727	0.031961	0.342201	0.00884069
hsa-mir-223	0.396672	97.1114	179.739	295.901	282.236	1.83427	1.17731	62.2307	129.492	304.044	68.5018	191.229	431.327	0.63059	0.461879	0.052177	169.124	8.31411	96.408	2.08666
hsa-mir-643	0.395993	0.341995	0.502459	0.843181	0.796053	1.17527	0.764909	0.245766	0.600297	1.09912	0.429219	0.692456	1.04514	0.631298	0.323066	0.0667205	0.499607	0.00188441	0.359682	0.00747171
hsa-mir-3158-1	0.394686	0.183861	0.274934	0.300965	0.293407	1.8534	1.34219	0	0.099042	0.373772	0.0910485	0.205593	0.356137	0.632651	0.306886	0.0467617	0.281269	0.00981779	0.185611	0.00157128
hsa-mir-3177	0.393859	0.11931	0.216154	0.192191	0.185045	2.75763	1.91099	0	0	0.190613	0.0242	0.104777	0.218956	0.628895	0.307297	0.0428472	0.216387	0.00653171	0.124364	0.00238998
hsa-mir-378d-1	0.391809	0.217463	0.315296	0.336579	0.344722	1.98351	1.38448	0	0.14131	0.438171	0.13598	0.274693	0.432939	0.631582	0.441804	0.0213801	0.310203	0.00777614	0.213807	0.00455956
hsa-mir-1915	0.390588	0.221223	0.468894	0.286315	0.238217	6.86305	4.14445	0	0	0	-0.142659	0.0573774	0.298662	0.640509	0.230803	0.166611	0.411727	0.0257984	0.206753	0.013309
hsa-mir-7974	0.390227	0.265595	0.514324	0.519955	0.54323	2.5243	1.75218	0	0	0.488269	-0.00182473	0.2426	0.852796	0.631864	0.46553	0.0340466	0.507889	0.0231891	0.2664	0.00739747
hsa-mir-2115	0.389935	0.383954	0.689258	0.569165	0.490578	7.66388	3.0425	0	0	0.429542	-0.0545678	0.28034	0.724068	0.741347	0.28002	0.122221	0.661756	0.0143206	0.371677	0.0230611
hsa-mir-573	0.389784	0.13591	0.285399	0.228591	0.248861	3.40879	2.51707	0	0	0.125595	-0.0305266	0.0880758	0.358578	0.6448	0.450631	0.135723	0.284244	0.00632587	0.137154	0.00282397
hsa-mir-7705	0.388793	0.460151	0.714587	0.992707	1.01227	1.5707	1.05157	0.107781	0.553059	1.29059	0.311191	0.821566	1.48882	0.626211	0.330442	0.0382423	0.677816	0.0120013	0.428608	0.0153716
hsa-mir-6797	0.388556	0.163131	0.269196	0.237585	0.239538	2.87933	1.90842	0	0	0.236738	0.0208077	0.144036	0.305919	0.624857	0.170323	0.0646684	0.279635	0.0127008	0.161797	0.00712193
hsa-mir-6720	0.38828	1.28539	2.34032	2.23207	2.26495	2.61566	1.8671	0	0.503874	1.59254	0.0344313	1.19518	3.29821	0.630213	0.269405	0.064757	2.40897	0.0551166	1.24371	0.0784996
hsa-mir-4685	0.386126	0.206202	0.325794	0.352044	0.347202	2.30358	1.4139	0	0.130751	0.400825	0.107485	0.245894	0.407187	0.621633	0.268231	0.043774	0.329512	0.00325367	0.216746	0.00665989
hsa-mir-3912	0.385534	0.391092	0.499967	0.895476	0.897812	0.999065	0.725069	0.300808	0.705361	1.22107	0.528216	0.787156	1.08413	0.628746	0.434238	0.0155886	0.509468	0.00537296	0.391275	0.00819088
hsa-mir-1914	0.385499	0.12197	0.232912	0.190222	0.183164	3.68557	2.24857	0	0	0.150974	-0.0151568	0.0808353	0.216705	0.621922	0.296448	0.0438237	0.229837	0.00731894	0.123167	0.00560801
hsa-mir-153-1	0.38538	1.30193	2.44088	2.86961	2.79242	3.74155	2.46543	0.164903	0.611108	1.61965	0.122752	1.30293	2.78707	0.621155	0.50844	0.0798663	2.55727	0.0890838	1.25797	0.0532222
hsa-mir-6783	0.381041	0.198894	0.321364	0.379115	0.373996	1.66038	1.22292	0	0.114217	0.514907	0.0581131	0.236119	0.577476	0.625551	0.27353	0.0557378	0.328328	0.00381839	0.192358	0.00618924
hsa-mir-6803	0.380162	0.232469	0.364961	0.443499	0.418644	2.25281	1.36304	0	0.213793	0.508688	0.147725	0.304385	0.493183	0.618922	0.360069	0.0258582	0.362756	0.00551314	0.240272	0.00397188
hsa-mir-5590	0.37989	0.0174765	0.0486822	0.0313182	0.0345809	5.48356	3.11372	0	0	0	-0.0108675	0.00512118	0.0268219	0.61673	0.383745	0.0501711	0.0477793	0.00228854	0.0171809	0.000545988
hsa-mir-589	0.379474	17.4929	29.4881	79.2595	77.895	1.06183	0.643065	39.7825	59.1515	89.4037	45.0412	67.3391	97.9646	0.6166	0.434998	0.0913533	28.125	0.711309	17.9034	0.78138
hsa-mir-4676	0.379206	0.282186	0.447267	0.614528	0.60721	1.54093	1.05252	0	0.339701	0.797253	0.197222	0.430208	0.843393	0.61843	0.397476	0.0639232	0.432455	0.0123502	0.288228	0.00948353
hsa-mir-642a	0.376945	1.61649	2.59064	3.3962	3.56969	1.79202	1.55285	0.664865	1.78972	3.98969	1.17383	2.86973	5.08824	0.662778	0.367177	0.0460418	2.70768	0.100194	1.65284	0.0708644
hsa-mir-1910	0.376208	0.268066	0.500387	0.475076	0.462648	2.64403	1.77743	0	0	0.376659	-0.0175968	0.211626	0.683139	0.614735	0.298451	0.0412582	0.490891	0.0186164	0.259394	0.00860807
hsa-let-7f-2	0.376064	1680.38	2388.42	4982.07	4933.05	0.942562	0.593149	2162.28	3723.96	6070.31	3211.91	4455.72	6048.74	0.613406	0.371865	0.0183854	2425.09	17.5158	1751.67	41.0392
hsa-let-7f-1	0.375765	1645.34	2347.2	4898.47	4851.82	0.943197	0.593183	2156.78	3673.07	5977.21	3160.03	4378.66	5948.08	0.613157	0.372138	0.0182772	2383.93	16.7903	1716.82	41.256
hsa-mir-6762	0.373003	0.11905	0.194602	0.166271	0.170067	2.81451	1.6666	0	0	0.182567	0.0343849	0.112972	0.219493	0.610815	0.206344	0.0806603	0.198988	0.00385329	0.121419	0.00206464
hsa-mir-500b	0.372899	2.59086	4.03557	8.43509	8.44691	1.0474	0.975093	3.41963	5.77717	10.1525	4.0194	6.79292	11.1998	0.666132	0.538088	0.0836437	4.01652	0.0619853	2.51437	0.0535917
hsa-mir-489	0.371862	0.706858	1.31514	1.00701	1.0046	5.78041	2.81269	0	0.108807	0.502921	-0.193001	0.464548	1.2626	0.62574	0.342926	0.103185	1.28404	0.0312131	0.701708	0.0274747
hsa-mir-1260b	0.371036	0.142285	0.261045	0.1767	0.178195	4.03419	2.77669	0	0	0	-0.0376607	0.0797331	0.224416	0.614333	0.225427	0.103229	0.262992	0.00752162	0.135837	0.00659199
hsa-mir-4524a	0.370816	0.103811	0.184047	0.155211	0.151912	3.75241	2.14931	0	0	0.113293	0.018153	0.0839756	0.168051	0.611059	0.322881	0.0602873	0.180841	0.00460115	0.10186	0.00155911
hsa-mir-4646	0.369573	0.091372	0.16961	0.12758	0.123677	3.75065	2.48868	0	0	0	-0.00447991	0.0622231	0.145229	0.608947	0.267614	0.0553025	0.166063	0.00449206	0.0917377	0.00350288
hsa-mir-550a-3	0.369258	0.617961	0.907403	1.53337	1.54462	1.24877	0.751623	0.498645	1.01587	1.89377	0.777744	1.3405	2.06487	0.607696	0.346589	0.0253785	0.905143	0.0228578	0.606122	0.0144654
hsa-mir-551b	0.36911	4.13268	7.29498	6.34972	6.09235	2.77174	2.12115	0.289868	1.10337	3.84439	-1.06443	3.22341	8.73019	0.618624	0.2393	0.0854044	7.82956	0.199188	4.34318	0.222996
hsa-mir-6741	0.368857	0.107848	0.184747	0.14739	0.15527	3.09481	2.07772	0	0	0.143357	0.0192448	0.0899684	0.177337	0.614604	0.319752	0.0316454	0.186168	0.00474843	0.10845	0.0021114
hsa-mir-6894	0.368055	0.14201	0.238459	0.222756	0.208066	2.891	1.77809	0	0	0.222142	0.0481066	0.131821	0.236719	0.60803	0.302864	0.0504327	0.225366	0.00537511	0.141108	0.00539536
hsa-mir-1262	0.366397	0.503435	0.75524	1.21428	1.25408	1.25296	0.857675	0.359405	0.790132	1.52073	0.614403	1.05436	1.65181	0.613099	0.361084	0.0345956	0.790826	0.0222511	0.512325	0.00686541
hsa-mir-216b	0.365686	6.86148	13.3718	4.94316	5.77992	10.2777	5.73541	0	0	0.329033	-5.12161	1.35141	8.57595	0.606677	0.262817	0.132464	12.1713	0.780017	6.45224	1.01525
hsa-mir-3652	0.36387	0.664768	1.14253	1.37097	1.35325	2.0611	1.45661	0.196647	0.585516	1.40076	0.287362	0.883136	1.74154	0.609627	0.281806	0.0903706	1.10187	0.040788	0.645254	0.021467
hsa-mir-3677	0.363201	2.38186	3.8867	6.41703	6.51669	1.64288	1.0391	1.78851	3.53885	7.17826	2.26071	4.77502	9.30425	0.603955	0.410867	0.0101394	4.17452	0.124017	2.41173	0.0676127
hsa-mir-5684	0.362686	0.237236	0.330999	0.428713	0.446083	1.41798	0.918675	0	0.225752	0.645573	0.15545	0.369323	0.651746	0.606673	0.330101	0.0312869	0.344616	0.00429862	0.237799	0.00426311
hsa-mir-3682	0.361947	0.421085	0.644211	1.05489	1.03063	1.17839	0.762747	0.273488	0.699042	1.40546	0.440012	0.892387	1.51143	0.60267	0.357296	0.0201124	0.620247	0.0130507	0.427984	0.00844196
hsa-mir-1243	0.361071	0.0697101	0.133035	0.106943	0.106251	3.63995	2.30982	0	0	0	0.00155125	0.0496666	0.12173	0.601588	0.441258	0.0305284	0.135262	0.00755853	0.0685872	0.00313572
hsa-mir-7706	0.360846	1.42418	2.78887	3.86894	3.56905	3.16166	1.75392	0.867374	1.68219	3.19106	0.808326	2.18341	4.03145	0.609023	0.428926	0.0483978	2.45459	0.0826523	1.35484	0.0471371
hsa-mir-376a-2	0.359981	1.33187	2.60238	1.84696	1.94451	4.48898	3.63609	0	0.305054	0.858448	-0.510785	0.717056	2.24065	0.637535	0.461107	0.0791661	2.66141	0.129545	1.29435	0.0460846
hsa-mir-6798	0.359031	0.292506	0.464632	0.44514	0.469996	2.46329	1.74858	0	0.176579	0.503012	0.0941653	0.289019	0.577625	0.614605	0.249594	0.0743773	0.465519	0.0100666	0.281668	0.0167796
hsa-mir-145	0.358318	709.813	1191.2	2149.87	2212.31	1.47067	0.988026	657.756	1316.1	2440.59	964.548	1812.98	2821.73	0.605098	0.473842	0.0492393	1190.16	49.8613	716.949	17.6264
hsa-mir-3941	0.357842	0.253889	0.372532	0.510398	0.507211	1.38616	0.863887	0	0.288598	0.693022	0.221638	0.418151	0.679441	0.598576	0.298466	0.0327285	0.374688	0.00288412	0.261495	0.00827869
hsa-mir-2113	0.35784	0.0594966	0.125775	0.0858339	0.0788342	5.01205	3.83527	0	0	0	-0.0347119	0.0162459	0.086601	0.606171	0.433656	0.0671636	0.12655	0.00596491	0.0578613	0.00409015
hsa-mir-802	0.357168	0.80914	1.35968	0.411509	0.52249	8.40908	6.41855	0	0	0	-0.609618	0.138545	1.04097	0.669372	0.227017	0.0911501	1.4925	0.0593018	0.793049	0.0350997
hsa-mir-196a-1	0.35563	47.163	88.1374	98.806	105.089	2.27126	1.5706	1.2117	19.0774	110.371	2.50428	65.0296	159.998	0.610041	0.444265	0.0458573	87.7381	1.34045	45.915	1.81062
hsa-mir-4705	0.355113	0.102434	0.190322	0.162603	0.146272	3.20072	2.17104	0	0	0	-0.0112746	0.0702614	0.186825	0.596887	0.358609	0.100572	0.190983	0.00558574	0.104697	0.00520488
hsa-mir-6820	0.354868	0.337531	0.533353	0.68676	0.676944	2.17904	1.36781	0	0.35112	0.740603	0.228051	0.47408	0.753073	0.596172	0.405905	0.0223697	0.540156	0.0183964	0.353248	0.00593055
hsa-mir-5000	0.354683	0.609489	0.830801	1.6581	1.62313	0.890153	0.571663	0.657278	1.30204	2.17447	0.995269	1.5176	2.14616	0.596871	0.337866	0.02976	0.819437	0.0345489	0.59067	0.0201304
hsa-mir-6731	0.353422	0.117449	0.228169	0.188862	0.174386	3.23433	2.12877	0	0	0.160617	-0.00861797	0.091029	0.229059	0.595099	0.255971	0.125028	0.225896	0.0093738	0.120439	0.00293404
hsa-mir-3651	0.353232	0.943976	1.65634	1.86112	1.81015	2.22794	1.33861	0.179363	0.69185	1.85776	0.366405	1.24177	2.71332	0.594548	0.211567	0.0459247	1.64528	0.0527469	0.945095	0.0174701
hsa-mir-7156	0.353064	0.372349	0.643098	0.660762	0.640349	2.42547	1.47755	0	0.172312	0.638232	0.0670245	0.409371	0.903498	0.594342	0.343351	0.0410882	0.670875	0.0263434	0.385129	0.00525691
hsa-mir-6728	0.35305	0.137129	0.258491	0.244401	0.24159	2.92901	1.55108	0	0	0.254624	0.0143389	0.127757	0.357163	0.598971	0.31037	0.0240501	0.25722	0.00717594	0.139732	0.00487935
hsa-mir-3678	0.353032	0.261958	0.397341	0.522579	0.490405	1.56131	0.953175	0	0.304241	0.685681	0.20872	0.41283	0.690499	0.595917	0.325985	0.0414997	0.395364	0.00515115	0.277762	0.00343776
hsa-mir-3942	0.352063	0.207838	0.321036	0.378446	0.352941	1.87575	1.10455	0	0.181383	0.491322	0.13635	0.264567	0.478586	0.596301	0.348235	0.0463953	0.296756	0.00719866	0.206391	0.00855451
hsa-mir-3150b	0.351232	1.22783	2.57511	2.2556	1.9521	5.45539	2.38843	0	0.387559	1.50059	-0.104887	1.09505	3.08207	0.653741	0.209169	0.101584	2.32813	0.0744254	1.24892	0.0698383
hsa-mir-1976	0.350463	3.62221	5.99943	11.9437	11.658	1.82529	0.975374	4.71136	7.81262	13.311	5.57812	9.62526	14.202	0.596916	0.376493	0.104675	5.68213	0.171871	3.5049	0.171022
hsa-mir-5691	0.349242	0.0520827	0.114486	0.0807027	0.0758175	4.035	2.63052	0	0	0	-0.0118305	0.0301963	0.0924894	0.591528	0.330978	0.0224449	0.115982	0.00245662	0.0540499	0.00129821
hsa-mir-196a-2	0.348232	54.6386	103.001	115.095	123.098	2.27194	1.57881	1.4283	21.7678	132.716	1.54792	74.1559	187.772	0.606516	0.444195	0.0487383	101.912	1.72806	53.0481	2.66701
hsa-mir-3620	0.346983	0.228829	0.442793	0.410291	0.365436	3.84021	2.28604	0	0	0.330547	0.00370348	0.172453	0.428475	0.593082	0.328158	0.0292033	0.409733	0.0112962	0.223314	0.00992249
hsa-mir-556	0.346848	0.369661	0.616503	0.770126	0.762078	1.76024	1.06906	0	0.314163	0.864737	0.194661	0.537599	1.1927	0.589088	0.32738	0.0400801	0.602034	0.00524142	0.366232	0.00737569
hsa-mir-7845	0.346283	0.146094	0.247198	0.219354	0.216551	2.79166	1.75698	0	0	0.23384	0.0498055	0.133165	0.244146	0.589344	0.335143	0.0435199	0.234132	0.00923045	0.143497	0.00256593
hsa-mir-7157	0.345424	0.0182079	0.0401163	0.0204198	0.0218611	5.89563	3.23768	0	0	0	-0.00843576	0.0077226	0.0298634	0.58785	0.22404	0.0568102	0.04312	0.00141418	0.0185096	0.000451859
hsa-mir-6730	0.344277	0.221309	0.364804	0.361551	0.365535	2.71804	1.63738	0	0	0.37992	0.0634144	0.232064	0.449567	0.587173	0.313923	0.0729861	0.347631	0.00635827	0.215761	0.00662139
hsa-mir-363	0.343766	12.5529	22.9211	28.0787	27.3113	2.58922	1.7283	3.46776	8.11828	22.8944	2.16678	15.2658	36.9156	0.589453	0.424189	0.0887918	23.187	0.322006	12.5489	0.710172
hsa-mir-6735	0.343493	0.118561	0.219311	0.197066	0.18428	2.8583	1.86941	0	0	0.197068	0.028891	0.107792	0.221499	0.587036	0.267622	0.0642928	0.206745	0.00573827	0.123219	0.00356323
hsa-mir-215	0.343204	113.824	250.911	205.742	183.266	6.33879	3.4705	1.62158	4.11156	26.7825	-75.7258	38.6954	171.256	0.596016	0.548352	0.0885392	227.851	9.02263	108.694	3.61886
hsa-mir-636	0.339308	0.240577	0.386805	0.439673	0.427769	2.7736	1.47018	0	0.177704	0.507818	0.102813	0.278041	0.534803	0.58692	0.23487	0.0748081	0.385062	0.00632034	0.238539	0.00836041
hsa-mir-937	0.339042	4.73054	9.82088	8.43053	7.62278	5.79543	3.11289	0.568565	1.39519	3.57089	-1.93063	2.57563	9.30669	0.592163	0.351745	0.0931102	9.04537	0.572204	4.69266	0.276392
hsa-mir-559	0.337773	0.116077	0.218392	0.185017	0.18543	2.63004	1.66406	0	0	0.169706	0.00116908	0.0923239	0.267452	0.583393	0.323756	0.041198	0.207501	0.00555773	0.111405	0.00321324
hsa-mir-320d-1	0.337544	0.294669	0.4489	0.486134	0.498718	1.96748	1.26034	0	0.226699	0.586665	0.158737	0.38582	0.685242	0.585533	0.228834	0.0493905	0.462565	0.0210932	0.296761	0.00730935
hsa-mir-6802	0.33719	0.289684	0.464998	0.631257	0.619192	2.38755	1.31483	0	0.305163	0.695487	0.228252	0.425403	0.672626	0.582258	0.46209	0.0507698	0.443252	0.00633456	0.298702	0.00651285
hsa-mir-3152	0.337153	0.118219	0.21056	0.162075	0.148175	3.7632	2.0755	0	0	0.134523	0.00381116	0.0909962	0.193598	0.586956	0.274331	0.0657274	0.19881	0.0103047	0.11225	0.00312737
hsa-mir-3607	0.335301	31.8036	50.5015	70.6779	68.8494	1.52212	0.931146	11.8708	28.673	87.9123	24.2494	55.3233	105.784	0.579533	0.297821	0.0147149	49.6192	1.15173	30.7145	1.04937
hsa-mir-627	0.334661	0.639016	0.929023	1.62747	1.6509	1.06486	0.68482	0.563462	1.16364	2.0624	0.913217	1.49599	2.22741	0.582821	0.336258	0.0209399	0.946118	0.0172178	0.659876	0.0239033
hsa-mir-4423	0.331047	0.640674	1.31458	0.963848	0.819567	6.03914	3.1628	0	0.059923	0.476766	-0.207665	0.379832	1.06963	0.595046	0.36146	0.0507577	1.18326	0.0800974	0.620977	0.0323798
hsa-mir-4773-2	0.330517	0.0715683	0.126184	0.094266	0.0940097	2.96964	1.95823	0	0	0	0.00428544	0.0535981	0.117919	0.580109	0.262885	0.0622192	0.129458	0.00384408	0.0704064	0.00243257
hsa-mir-3681	0.329121	0.542018	0.879171	0.196434	0.221627	19.9998	10.6649	0	0	0	-0.483181	0.028771	0.584233	0.574374	-0.656386	1.77229	0.847315	0.0657082	0.492929	0.122648
hsa-mir-548j	0.328908	0.263618	0.384712	0.491124	0.482239	1.56858	1.05227	0	0.273953	0.666481	0.170612	0.392122	0.664851	0.579116	0.391798	0.0324148	0.365319	0.00604242	0.248928	0.00307689
hsa-mir-1468	0.32783	4.35453	7.81706	11.7206	11.3495	1.86972	1.37675	3.09502	6.12712	12.3751	3.2695	7.9967	14.8567	0.5866	0.41843	0.141209	7.22969	0.109466	4.16201	0.265888
hsa-mir-6808	0.327678	0.444433	0.726192	0.654893	0.636352	4.01908	2.27109	0	0.232817	0.574032	0.0289483	0.373481	0.794402	0.572973	0.105941	0.129597	0.713288	0.0217401	0.420012	0.0384879
hsa-mir-1538	0.325627	0.186379	0.290191	0.301441	0.288828	2.25189	1.3518	0	0.09225	0.361972	0.102201	0.199	0.326778	0.570955	0.25023	0.0521173	0.286496	0.00445255	0.186023	0.00385088
hsa-mir-548s	0.323973	0.232866	0.352537	0.377249	0.3611	2.11185	1.13955	0	0.174739	0.460935	0.12977	0.280546	0.484614	0.572271	0.226513	0.0339831	0.343271	0.0115125	0.230845	0.00970905
hsa-mir-3929	0.323793	0.0521926	0.0937625	0.0336463	0.0379117	9.64412	4.6986	0	0	0	-0.0334634	0.014253	0.0716323	0.569553	0.288446	0.0683693	0.0968798	0.0020549	0.0506782	0.00765532
hsa-mir-153-2	0.323705	17.6088	33.2481	40.4564	39.4117	3.54178	1.97591	3.85437	9.66704	26.6079	3.88519	20.9253	46.1723	0.569597	0.468447	0.0329083	33.6	1.03685	16.7992	0.42156
hsa-mir-383	0.323621	5.02323	9.19	5.26734	5.68097	4.93504	3.68289	0	0	1.06321	-2.89042	1.96011	7.21304	0.603633	0.277581	0.123066	10.2183	0.415397	4.8258	0.229523
hsa-mir-887	0.320184	2.9241	5.23384	6.77667	7.16679	2.22266	1.48799	2.00649	3.50505	6.31139	2.10119	4.75206	8.80146	0.580593	0.358852	0.114655	5.63082	0.0880678	3.04949	0.089485
hsa-mir-2114	0.320162	0.578758	1.11255	1.01697	0.934596	3.42963	2.00947	0	0.253762	0.771598	0.0368382	0.612094	1.3943	0.567042	0.339467	0.0780945	1.06457	0.0306984	0.578028	0.0183991
hsa-mir-3926-2	0.320091	0.277813	0.383422	0.510432	0.529159	1.29895	0.838708	0	0.269747	0.750923	0.220705	0.459146	0.741298	0.57438	0.351052	0.024844	0.39283	0.00745968	0.271113	0.00680598
hsa-mir-4684	0.319859	0.0729578	0.148728	0.118047	0.108674	3.77399	2.08153	0	0	0	7.16583e-05	0.0503937	0.138057	0.569288	0.270601	0.0198412	0.143452	0.00651406	0.0718269	0.00229123
hsa-mir-1193	0.319756	0.0321531	0.0727757	0.0462931	0.0467287	4.35772	2.87907	0	0	0	-0.00722853	0.0177593	0.0519809	0.573187	0.334096	0.0535396	0.0693927	0.00175514	0.0302177	0.00107251
hsa-mir-144	0.319659	85.157	154.448	174.848	172.818	2.37744	1.44455	23.4362	62.1794	156.473	37.1286	121.204	243.726	0.566434	0.339002	0.0342464	160.047	3.17492	92.8225	3.21869
hsa-mir-6777	0.319602	0.246957	0.415168	0.454423	0.440331	2.22488	1.2604	0	0.167215	0.512077	0.122655	0.316621	0.576317	0.565755	0.276669	0.0444566	0.402643	0.015546	0.254638	0.00275091
hsa-mir-4652	0.319271	1.06755	2.08717	2.2383	2.09383	2.91584	1.52871	0	0	2.16676	0.0481168	1.20935	3.17527	0.571215	0.427417	0.0250535	1.78179	0.0843001	0.989572	0.0572707
hsa-mir-3913-2	0.318975	0.678057	1.08519	1.89002	1.85976	2.41758	1.30061	0.688183	1.32976	2.23764	0.851129	1.39972	2.28588	0.566004	0.506752	0.0495373	1.05137	0.026415	0.670281	0.0185098
hsa-mir-3193	0.317703	0.263076	0.384317	0.46817	0.474127	1.53953	0.919774	0	0.237705	0.621788	0.172769	0.393317	0.699167	0.565123	0.279652	0.0163623	0.386583	0.00948632	0.267107	0.00760196
hsa-mir-3154	0.317368	0.110237	0.20254	0.162615	0.150582	3.12476	2.09007	0	0	0.131681	0.00454318	0.0819749	0.183764	0.566341	0.236258	0.0612786	0.203491	0.00632954	0.111427	0.00449378
hsa-mir-615	0.31675	3.22233	5.56639	6.09684	6.21667	2.60026	1.50062	0.204064	1.63578	6.35736	0.281307	3.71257	9.97601	0.563412	0.249444	0.0878493	5.46744	0.16074	2.96698	0.152339
hsa-mir-3188	0.316574	0.212536	0.357675	0.309354	0.286326	2.92674	2.10568	0	0	0.330471	0.0303688	0.170971	0.350212	0.571141	0.267902	0.0593029	0.33101	0.00417229	0.199041	0.00884708
hsa-mir-585	0.316485	0.419295	0.683326	0.738692	0.772507	1.97751	1.38521	0	0.279015	0.804029	0.211528	0.535016	0.994471	0.582656	0.416163	0.0745254	0.695673	0.0273657	0.41277	0.00686967
hsa-mir-486-2	0.31642	66.0124	120.127	119.323	115.946	2.92186	1.73949	16.4471	38.8118	92.3119	11.4873	79.6192	164.197	0.562814	0.250059	0.056844	124.731	6.28412	70.7922	1.73046
hsa-mir-6879	0.316405	0.155417	0.254596	0.237975	0.223008	3.03154	1.62137	0	0	0.259775	0.0594593	0.149295	0.247641	0.566677	0.333758	0.0183743	0.239436	0.00500855	0.153176	0.00218238
hsa-mir-3132	0.315911	0.102694	0.185659	0.104448	0.106609	5.34129	3.26533	0	0	0	-0.0421408	0.0416909	0.155934	0.565144	0.0958723	0.185906	0.194066	0.00971335	0.101748	0.0076025
hsa-mir-3199-2	0.315631	0.404791	0.547887	0.896172	0.894759	1.17246	0.754057	0.265091	0.623662	1.20075	0.483199	0.75812	1.1432	0.566835	0.33788	0.0446067	0.533903	0.0125915	0.381761	0.00709333
hsa-mir-486-1	0.315406	66.7125	120.807	120.327	116.462	2.93657	1.74006	16.7871	38.8688	94.1291	11.2329	80.2703	164.576	0.561838	0.248299	0.0575186	124.92	6.31393	70.8684	2.07084
hsa-mir-4797	0.315142	0.2628	0.392663	0.489446	0.476781	1.56003	0.976288	0	0.253825	0.655621	0.156395	0.379344	0.692145	0.56351	0.296413	0.0393861	0.406107	0.0152693	0.272387	0.00472807
hsa-mir-4724	0.314495	0.800577	1.3917	1.18675	1.16622	2.73879	1.96456	0	0.264841	1.02678	-0.168365	0.648058	1.88936	0.575558	0.176216	0.0618939	1.34418	0.0198908	0.758801	0.0539814
hsa-mir-362	0.314043	8.33434	13.647	21.1456	22.3226	1.57586	1.35684	7.23137	12.2061	22.2294	7.84832	16.712	28.2601	0.62791	0.404612	0.02838	14.8042	0.45618	8.33515	0.311063
hsa-mir-376b	0.313631	1.83777	3.6421	3.31595	3.39195	3.36515	2.73873	0.273379	0.956541	2.2915	-0.0802175	1.77124	3.86507	0.604645	0.467457	0.0869929	3.57111	0.183958	1.7728	0.0888826
hsa-mir-5584	0.31284	0.041701	0.0761625	0.0405703	0.0518706	4.17421	3.18594	0	0	0	-0.0104592	0.0247323	0.0688205	0.650492	0.367531	0.132429	0.0905114	0.00267439	0.0430005	0.00235571
hsa-mir-665	0.311949	0.271072	0.4507	0.468396	0.448739	2.53047	1.63639	0	0.127222	0.486588	0.12046	0.317137	0.548037	0.56175	0.410815	0.0500569	0.447737	0.0142075	0.271814	0.00827532
hsa-mir-6761	0.311668	0.473086	0.699527	1.10326	1.11184	1.38559	0.787203	0.277987	0.69181	1.42979	0.503693	0.956972	1.60618	0.558478	0.313531	0.0400488	0.733835	0.0266464	0.501191	0.0211945
hsa-mir-451a	0.310497	400.534	657.82	702.599	701.992	2.27161	1.43498	93.2676	243.863	624.508	155.296	558.752	1032.3	0.561553	0.345794	0.0458655	670.49	9.03325	399.426	9.14287
hsa-mir-3130-1	0.308983	1.23288	1.95776	2.95925	2.96369	1.36262	0.838361	0.730897	1.7772	3.6568	1.37558	2.51098	4.03084	0.558816	0.292765	0.027062	1.98842	0.0344622	1.29658	0.0412547
hsa-mir-5706	0.307579	0.25854	0.359465	0.445702	0.45988	1.46149	0.827488	0	0.259435	0.603962	0.23508	0.400398	0.607455	0.555753	0.247265	0.0251597	0.364857	0.0105153	0.259767	0.00723467
hsa-mir-548d-2	0.30746	0.103985	0.186901	0.165916	0.149982	2.41767	1.49835	0	0	0.180648	0.022577	0.096538	0.239314	0.555928	0.309922	0.0627561	0.174782	0.00389686	0.1033	0.00390766
hsa-mir-320d-2	0.307422	0.258593	0.412631	0.427027	0.434091	2.14392	1.32763	0	0.194392	0.508304	0.130264	0.340802	0.596521	0.558977	0.218419	0.0692288	0.424452	0.011158	0.261967	0.00545927
hsa-mir-618	0.30709	0.468947	0.848748	1.05859	1.02126	2.50874	1.38622	0	0.427652	1.05069	0.27938	0.684124	1.24279	0.554759	0.433923	0.0155497	0.805013	0.0162828	0.489767	0.0179674
hsa-mir-4786	0.307028	0.379356	0.560456	0.801295	0.781169	1.37463	0.857565	0.169091	0.502956	1.02462	0.339964	0.635563	1.0649	0.55678	0.288452	0.0497203	0.540572	0.0106235	0.36833	0.0120356
hsa-mir-4501	0.303541	0.318846	0.638154	0.504405	0.444283	3.81093	2.30233	0	0	0.200321	-0.0871046	0.179058	0.596462	0.552197	0.287574	0.0626344	0.565947	0.015687	0.289515	0.0190318
hsa-mir-5690	0.302822	0.182048	0.258447	0.269583	0.265305	1.90979	1.23817	0	0.071256	0.370822	0.1046	0.208457	0.336437	0.55638	0.349393	0.0333461	0.256504	0.0064164	0.180375	0.00307313
hsa-mir-561	0.302457	0.577932	0.869795	0.851773	0.921344	2.0099	1.55386	0	0.328593	0.917891	0.0860552	0.641023	1.43139	0.599953	0.183805	0.0636219	0.976351	0.0131718	0.590939	0.0480026
hsa-mir-1276	0.301752	0.166743	0.282938	0.291649	0.264015	2.11027	1.23737	0	0	0.362113	0.0458324	0.173373	0.392424	0.551541	0.255337	0.0234022	0.265948	0.003783	0.160388	0.00721957
hsa-mir-662	0.301661	0.0621493	0.149401	0.101991	0.0722207	5.84259	3.11286	0	0	0	-0.034369	0.0211238	0.0972192	0.591737	0.149488	0.0591401	0.124002	0.00622171	0.0592389	0.00232041
hsa-mir-4766	0.301594	0.257241	0.413782	0.495451	0.470097	1.70018	1.03042	0	0.211088	0.631758	0.147879	0.351702	0.676721	0.550546	0.316182	0.0165774	0.403394	0.0144452	0.258715	0.00913838
hsa-mir-5699	0.301593	0.363644	0.530942	0.797597	0.800814	1.35075	0.794826	0.209678	0.54976	1.02124	0.403317	0.689572	1.04973	0.550649	0.357535	0.023065	0.536261	0.015668	0.379781	0.0165025
hsa-mir-4791	0.30133	0.2884	0.47697	0.559209	0.515714	2.23624	1.15975	0	0.260066	0.654579	0.167046	0.39363	0.693657	0.555419	0.276797	0.0360965	0.446178	0.0181797	0.29268	0.00476371
hsa-mir-3130-2	0.300874	1.31087	1.99905	2.99506	2.99922	1.37154	0.826437	0.7336	1.8057	3.66963	1.39496	2.57398	4.01551	0.551017	0.297479	0.0338412	1.96373	0.0506639	1.27	0.0332219
hsa-mir-4742	0.300088	0.395918	0.557461	0.87127	0.862007	1.13512	0.721857	0.240051	0.597857	1.16009	0.445118	0.734557	1.13829	0.553134	0.33261	0.0138113	0.54714	0.0144649	0.393815	0.00728574
hsa-mir-6784	0.299638	0.0736201	0.145236	0.110659	0.0959345	4.16499	1.98667	0	0	0	0.000864894	0.0551841	0.129428	0.570295	0.19221	0.0502957	0.13145	0.00264099	0.0698799	0.00292492
hsa-mir-3138	0.299574	0.130495	0.219703	0.162231	0.17347	3.29952	1.8091	0	0	0.145747	0.0316533	0.110933	0.215973	0.549003	0.237456	0.0594848	0.211072	0.00438871	0.124024	0.00156691
hsa-mir-4725	0.299223	0.112835	0.194218	0.137233	0.150041	3.13795	2.11627	0	0	0	0.00274671	0.0840904	0.180981	0.572181	0.236601	0.0341697	0.195736	0.00518863	0.108914	0.00300226
hsa-mir-4647	0.298015	0.0934943	0.164107	0.131453	0.118039	2.98395	1.72872	0	0	0.121887	0.019197	0.0743272	0.152751	0.547665	0.192241	0.0456112	0.159958	0.00416146	0.0937367	0.00310656
hsa-mir-639	0.297376	0.345161	0.528137	0.660108	0.703091	1.5583	1.05594	0	0.372379	0.813454	0.284454	0.550048	0.929919	0.568094	0.347833	0.0324657	0.542716	0.0115147	0.360711	0.0108838
hsa-mir-6748	0.295765	0.128524	0.200234	0.181386	0.182256	2.2267	1.40853	0	0	0.222627	0.055959	0.127954	0.21587	0.550469	0.256847	0.0483329	0.201519	0.00601944	0.13402	0.0018354
hsa-mir-4523	0.295051	0.155624	0.259222	0.237938	0.230622	2.23693	1.50347	0	0	0.275025	0.0464957	0.151858	0.293235	0.552326	0.25543	0.0283434	0.252404	0.0119454	0.153201	0.00310397
hsa-mir-504	0.294412	1.12895	2.08788	2.22263	2.01929	2.86005	1.61572	0.228885	0.74274	1.89912	0.260434	1.38494	2.82471	0.544434	0.264044	0.0637986	1.98669	0.0623229	1.10163	0.0300081
hsa-mir-490	0.294343	2.84705	5.2654	3.03114	3.65486	4.51631	3.45611	0	0	0.650196	-1.32628	1.45374	4.94083	0.621981	0.275763	0.103115	5.51107	0.201573	2.89854	0.180935
hsa-mir-891a	0.294107	325.404	576.035	193.834	296.063	10.172	7.38051	0.42012	1.90899	11.6211	-285.307	27.48	372.114	0.688022	0.412899	0.0876447	578.399	13.4371	306.772	23.0047
hsa-mir-6132	0.294027	0.101556	0.197201	0.162625	0.155116	4.71372	1.88545	0	0	0.127222	0.017471	0.0854212	0.17917	0.57622	0.282443	0.0605277	0.191917	0.00413187	0.105624	0.00443581
hsa-mir-3940	0.293696	0.802374	1.49631	1.75075	1.56655	2.668	1.52085	0.19752	0.616002	1.58027	0.249765	1.03172	2.08552	0.544458	0.255963	0.0400168	1.37766	0.0402318	0.776921	0.0415216
hsa-mir-6793	0.293629	0.201657	0.313441	0.335101	0.322238	2.24718	1.23316	0	0.134558	0.40234	0.120012	0.237789	0.389432	0.542342	0.237031	0.0371634	0.30476	0.00810569	0.201345	0.00659073
hsa-mir-3944	0.29294	0.26497	0.429677	0.435449	0.47953	1.90685	1.49408	0	0.150483	0.505279	0.0761447	0.289307	0.662269	0.60281	0.209648	0.0514162	0.446873	0.0188148	0.260779	0.00652324
hsa-mir-6814	0.291305	0.128376	0.220259	0.190877	0.183826	2.63565	1.61532	0	0	0.200219	0.0210999	0.121996	0.254007	0.542055	0.216285	0.0220277	0.216455	0.00362577	0.125805	0.00281705
hsa-mir-4713	0.291273	0.127157	0.244186	0.175844	0.196309	3.23514	1.91389	0	0	0	-0.0176096	0.0932329	0.311109	0.551715	0.270926	0.0288241	0.235978	0.0111895	0.116671	0.00197962
hsa-mir-3612	0.291166	0.0377298	0.0863175	0.0478675	0.0446001	5.67093	3.23621	0	0	0	-0.0217026	0.0137758	0.0570924	0.539793	0.144067	0.0886309	0.0858177	0.00506517	0.0388721	0.00186434
hsa-mir-1908	0.289352	0.0842959	0.156906	0.10705	0.107396	3.72005	2.03979	0	0	0	-0.00288641	0.0598109	0.152218	0.53805	0.168216	0.0409204	0.161049	0.00587639	0.0849317	0.00185764
hsa-mir-33b	0.289208	2.23998	3.81893	5.1547	5.0759	1.75296	1.00653	0.943704	2.32386	5.57976	1.5126	3.89325	7.76391	0.538523	0.326791	0.00688102	3.70205	0.0985377	2.14259	0.043962
hsa-mir-5694	0.288508	0.134963	0.228103	0.127853	0.152944	3.94042	3.03552	0	0	0	-0.068047	0.0531383	0.214459	0.618652	0.381803	0.0365971	0.258023	0.00726714	0.127947	0.00229697
hsa-mir-3913-1	0.285938	0.682973	1.08923	1.89814	1.8769	2.46233	1.31432	0.709336	1.3212	2.30159	0.851711	1.41943	2.27327	0.534797	0.507716	0.0600862	1.0642	0.0318355	0.675042	0.0227662
hsa-mir-579	0.284287	0.375244	0.541689	0.742738	0.758877	1.37986	0.837882	0.121591	0.440566	0.964962	0.324198	0.613164	1.06333	0.539518	0.344655	0.0235096	0.538673	0.015456	0.362414	0.0046453
hsa-mir-6744	0.283631	0.0958533	0.201337	0.126363	0.112889	5.37144	2.72822	0	0	0	-0.0374795	0.0438985	0.165711	0.539849	0.35066	0.024839	0.180243	0.00446481	0.0862599	0.00312752
hsa-mir-6125	0.283537	0.21962	0.327986	0.360334	0.358662	1.7432	1.01501	0	0.179323	0.461671	0.142	0.286369	0.463464	0.534401	0.216936	0.0298631	0.331495	0.0144391	0.22416	0.0100926
hsa-mir-4518	0.282851	0.022553	0.0428689	0.0164447	0.017896	8.50777	4.60469	0	0	0	-0.014184	0.00576925	0.0306096	0.534703	0.103029	0.151255	0.0436812	0.000989805	0.0213697	0.00197714
hsa-mir-4699	0.28269	0.0612991	0.118225	0.090058	0.0826181	3.85468	1.87343	0	0	0	0.00738063	0.0481444	0.106648	0.540461	0.231188	0.0675382	0.114795	0.0035244	0.064582	0.00242335
hsa-mir-5687	0.280787	0.18311	0.284847	0.303188	0.303681	1.83888	1.15915	0	0.088605	0.394913	0.0919007	0.212186	0.41509	0.53805	0.27349	0.0169911	0.28707	0.0068614	0.191229	0.00824588
hsa-mir-621	0.280303	0.0209903	0.0490196	0.0319194	0.0269072	5.31969	3.44631	0	0	0	-0.005118	0.0126597	0.032751	0.530489	0.337907	0.0879346	0.0451399	0.00190507	0.0198846	0.000639832
hsa-mir-548d-1	0.279138	0.106129	0.188604	0.159744	0.15997	2.27695	1.50312	0	0	0.184681	0.0283587	0.100119	0.251875	0.541664	0.307057	0.0686377	0.184699	0.0030235	0.109504	0.003885
hsa-mir-5680	0.278502	0.171255	0.284181	0.279306	0.268478	2.60728	1.34183	0	0	0.299086	0.0632676	0.177922	0.364112	0.529059	0.241385	0.0705656	0.279633	0.0085873	0.174433	0.00746696
hsa-mir-3926-1	0.277353	0.221594	0.307352	0.363741	0.375807	1.44043	0.890448	0	0.181882	0.533693	0.145542	0.318521	0.530562	0.536886	0.284283	0.0277433	0.326782	0.00963718	0.230463	0.00711455
hsa-mir-570	0.27723	0.3745	0.560488	0.714861	0.73323	1.42119	0.861218	0	0.397126	0.901604	0.308883	0.617929	1.04658	0.534054	0.270831	0.0292369	0.568237	0.0158	0.379125	0.0169713
hsa-mir-4479	0.277091	0.105254	0.186376	0.147849	0.146787	3.28653	1.77537	0	0	0.149896	0.0230729	0.0864681	0.186654	0.52649	0.212974	0.0427894	0.178534	0.00443467	0.106276	0.00235121
hsa-mir-548ag-2	0.276084	0.166976	0.282576	0.217395	0.222949	2.87751	1.64286	0	0	0.192402	0.0348582	0.146888	0.302676	0.528587	0.248098	0.0284518	0.285965	0.010131	0.16757	0.00101443
hsa-mir-3591	0.275886	0.168998	0.363884	0.242711	0.188427	9.74045	4.39186	0	0	0	-0.11426	0.0404411	0.23383	0.569847	0.255364	0.0877835	0.312854	0.0129644	0.155628	0.0107102
hsa-mir-7641-2	0.275451	0.302858	0.577664	0.430474	0.396206	4.1044	2.5358	0	0	0.190069	-0.0638464	0.186576	0.463336	0.526853	0.240511	0.0956534	0.550608	0.0162995	0.28856	0.00397854
hsa-mir-4773-1	0.275175	0.0677833	0.123654	0.0885921	0.0929047	3.14387	1.97187	0	0	0	0.00240158	0.0500143	0.119993	0.538235	0.280387	0.0533116	0.127161	0.00333786	0.0680148	0.00166577
hsa-mir-1295a	0.274189	0.553947	1.0182	1.10099	1.07931	2.38774	1.54335	0	0.409396	1.08892	0.147829	0.703915	1.52681	0.533234	0.272424	0.0532123	1.01664	0.0350205	0.560676	0.0152723
hsa-mir-1277	0.273771	0.702952	1.00595	1.61073	1.61505	1.25505	0.753899	0.404394	1.0756	2.13558	0.852376	1.44748	2.21139	0.528426	0.345773	0.0100483	1.01438	0.0329897	0.703907	0.0134705
hsa-mir-607	0.273319	0.199098	0.288685	0.296467	0.297319	1.84117	1.09322	0	0.110839	0.388809	0.11841	0.241902	0.402778	0.527236	0.236355	0.0240795	0.300414	0.00514807	0.208726	0.00627424
hsa-mir-5579	0.272887	0.197824	0.373863	0.361135	0.336855	2.59423	1.60709	0	0	0.362291	0.0414734	0.186312	0.453621	0.525628	0.26722	0.033271	0.374749	0.0228152	0.202833	0.00544524
hsa-mir-876	0.271568	0.150412	0.294509	0.234713	0.20858	2.90134	2.14949	0	0	0.16037	-0.0131557	0.109478	0.297763	0.536547	0.354899	0.0604936	0.290693	0.0100731	0.152218	0.00666523
hsa-mir-1269a	0.271413	333.739	695.215	412.878	371.501	6.08469	3.41288	0.11725	1.32309	34.7793	-159.382	147.516	511.347	0.521505	0.231114	0.0409698	653.364	19.8541	313.95	8.9504
hsa-mir-6755	0.27077	0.358364	0.487139	0.823143	0.811207	1.00233	0.613822	0.295393	0.648322	1.13521	0.468004	0.738127	1.05794	0.526259	0.264726	0.0164369	0.485556	0.0171415	0.364725	0.014756
hsa-mir-4517	0.270349	0.0708116	0.145245	0.111957	0.0995184	3.30706	1.80213	0	0	0	0.00342735	0.0587448	0.149401	0.522422	0.192806	0.0430535	0.138269	0.00663124	0.0740956	0.00389866
hsa-mir-4735	0.269655	0.04703	0.0919437	0.0564928	0.059096	3.93158	2.15731	0	0	0	-0.00196504	0.0315398	0.0770061	0.52201	0.170825	0.0512079	0.0912313	0.00275441	0.0451941	0.00101143
hsa-mir-5008	0.26936	0.103427	0.193854	0.1416	0.15348	3.34009	1.94765	0	0	0	-0.00992785	0.071422	0.225941	0.529606	0.229098	0.0252178	0.204912	0.0150499	0.104435	0.00592637
hsa-mir-7641-1	0.26822	0.526742	1.00171	0.727658	0.717238	3.94048	2.32159	0	0	0.311962	-0.103009	0.357614	0.923131	0.52131	0.189748	0.0963059	0.99262	0.0380332	0.522383	0.0161303
hsa-mir-7112	0.267524	0.2222	0.336311	0.317124	0.339072	2.09975	1.36426	0	0	0.393029	0.0760774	0.23809	0.492293	0.540676	0.217401	0.0649562	0.35845	0.0089926	0.221412	0.00632427
hsa-mir-1258	0.26667	0.622708	0.985233	0.925071	0.959366	2.44334	1.62685	0	0.288598	0.915895	0.153137	0.697088	1.42788	0.538519	0.304822	0.0938365	1.03748	0.0202805	0.636639	0.018841
hsa-mir-2116	0.266168	0.373577	0.557257	0.807833	0.79072	1.36844	0.831134	0.173102	0.51462	1.031	0.378242	0.68577	1.01328	0.52131	0.272485	0.0472916	0.54358	0.0236576	0.364954	0.00592065
hsa-mir-6746	0.265765	0.0775061	0.131996	0.0947285	0.0972484	3.26292	1.8466	0	0	0	0.0095207	0.0619813	0.12648	0.51927	0.161244	0.0582855	0.142502	0.000781644	0.0807583	0.0027004
hsa-mir-7978	0.26547	0.0408074	0.0923427	0.0612981	0.0619495	4.28865	2.61362	0	0	0	-0.0146978	0.0187443	0.0737161	0.52347	0.283387	0.0446998	0.091444	0.00814056	0.0406927	0.000671596
hsa-mir-4660	0.265212	0.302079	0.445649	0.590847	0.562253	1.3835	0.793238	0	0.36063	0.778731	0.27426	0.47433	0.759591	0.516968	0.230427	0.0187706	0.429976	0.0100468	0.300895	0.00490404
hsa-mir-6895	0.265151	0.129144	0.215831	0.178613	0.180953	3.04935	1.58006	0	0	0.195866	0.031137	0.11988	0.242429	0.515042	0.196813	0.0652118	0.217798	0.00557054	0.132207	0.00141208
hsa-mir-3664	0.264935	0.32418	0.511542	0.53576	0.578549	1.82197	1.19731	0	0.171866	0.679225	0.108981	0.433389	0.921166	0.542841	0.257377	0.0381039	0.517473	0.0247086	0.308151	0.0168202
hsa-mir-548k	0.264115	0.166193	0.247744	0.24066	0.236517	1.85717	1.16437	0	0	0.335467	0.0787574	0.174598	0.325924	0.522474	0.220844	0.0365367	0.242438	0.005569	0.163928	0.00477094
hsa-mir-675	0.263553	78.2381	179.935	130.281	121.917	4.39001	2.32444	3.27846	12.1512	48.1942	-21.5853	54.675	172.366	0.513913	0.240036	0.0568407	161.611	2.71358	81.1205	4.73201
hsa-mir-5091	0.263537	0.32663	0.510365	0.543722	0.597617	1.97821	1.39575	0	0.232009	0.619804	0.174192	0.402113	0.695855	0.559283	0.318031	0.0191446	0.527337	0.0123837	0.326037	0.0063053
hsa-mir-6501	0.263336	0.228339	0.375468	0.386176	0.379359	2.01568	1.34588	0	0.152871	0.444219	0.0845246	0.26352	0.519584	0.528756	0.232615	0.0369519	0.360984	0.0121419	0.229564	0.00295991
hsa-mir-4665	0.262839	0.184474	0.308432	0.299506	0.284417	2.57496	1.34387	0	0	0.330721	0.0593057	0.189142	0.403036	0.513358	0.196256	0.032251	0.321366	0.0116097	0.189658	0.00167862
hsa-mir-187	0.262319	24.0519	44.9156	40.4608	41.3424	3.00239	1.81047	1.13361	4.9375	25.9282	-2.39377	21.1568	63.3746	0.520987	0.218201	0.0544077	47.105	0.666004	24.3938	0.845706
hsa-mir-6750	0.261959	0.129219	0.217746	0.171094	0.166261	3.6317	1.68584	0	0	0.177197	0.0344118	0.118132	0.222435	0.515975	0.144594	0.127031	0.210982	0.00766336	0.129786	0.00208131
hsa-mir-3679	0.261427	0.103964	0.184427	0.167714	0.15315	2.31193	1.3439	0	0	0.196067	0.0345273	0.0980961	0.202337	0.512986	0.208644	0.0185305	0.174602	0.00441936	0.106964	0.00169329
hsa-mir-5002	0.261115	0.133795	0.20681	0.181316	0.181737	2.20412	1.30914	0	0	0.232311	0.0462105	0.13068	0.253014	0.516968	0.192041	0.0372035	0.212424	0.00658084	0.132464	0.00215951
hsa-mir-4758	0.261066	0.532417	1.2012	1.04557	0.866571	6.79457	3.12476	0	0	0.459072	-0.184841	0.297602	0.935602	0.533876	0.376109	0.0660202	1.02093	0.0348787	0.528408	0.0243835
hsa-mir-6764	0.258798	0.148663	0.22564	0.222803	0.21174	2.02396	1.20384	0	0	0.296225	0.0743664	0.152235	0.257899	0.512082	0.268411	0.0200359	0.208853	0.00239956	0.143526	0.00324201
hsa-mir-8072	0.258458	0.152279	0.244116	0.223561	0.219751	2.2771	1.44252	0	0	0.27707	0.0607629	0.149685	0.275142	0.518924	0.174398	0.0543323	0.236492	0.0097434	0.152744	0.0021979
hsa-mir-6812	0.258026	0.0847698	0.163379	0.109913	0.111202	4.51034	2.36427	0	0	0	-0.000746599	0.0568844	0.133062	0.508441	0.243493	0.0423322	0.157425	0.00413507	0.0835705	0.00184793
hsa-mir-548au	0.257871	0.186319	0.286996	0.302342	0.295702	1.80864	1.04852	0	0.104371	0.395282	0.0965711	0.223113	0.422277	0.511029	0.220753	0.03526	0.283398	0.00869604	0.186876	0.00492002
hsa-mir-551a	0.257132	0.626597	1.19694	1.00935	1.0064	3.96947	1.85109	0	0.177211	0.642381	0.00549985	0.534719	1.46123	0.50899	0.22213	0.0516234	1.16864	0.0523344	0.604378	0.0208554
hsa-mir-4638	0.256792	0.465578	0.643597	0.908144	0.915097	1.22482	0.740622	0.193394	0.574203	1.24331	0.444317	0.822551	1.28469	0.515411	0.276353	0.0180436	0.654246	0.00460889	0.445853	0.00756473
hsa-mir-6507	0.25664	0.273679	0.47361	0.323594	0.367448	3.08197	2.24111	0	0	0.252806	-0.0348676	0.20117	0.535585	0.569433	0.358336	0.0641885	0.521955	0.0161881	0.275863	0.0229656
hsa-mir-6837	0.256511	0.459378	0.617709	1.15479	1.16165	0.860582	0.571025	0.488179	0.921007	1.54213	0.739452	1.07435	1.46233	0.525924	0.283306	0.0171928	0.641173	0.015522	0.471873	0.0113937
hsa-mir-499a	0.254974	1.86657	3.26715	1.4272	1.82645	8.19688	4.85764	0	0.31875	0.775381	-1.07704	0.691081	2.74851	0.548068	0.370512	0.127027	3.36381	0.109901	1.80197	0.103007
hsa-mir-4763	0.254892	0.148042	0.26399	0.212321	0.208576	3.26946	1.71023	0	0	0.219638	0.0245101	0.126732	0.274101	0.504975	0.160135	0.0567678	0.25136	0.00674903	0.150009	0.00475048
hsa-mir-6880	0.254055	0.0560098	0.108875	0.0750815	0.0694205	4.10337	2.093	0	0	0	0.00676225	0.0421247	0.0844142	0.505512	0.139829	0.0671686	0.106034	0.00495605	0.0567993	0.0021792
hsa-mir-7854	0.252849	0.2635	0.390229	0.502518	0.46767	1.51846	0.844254	0	0.275469	0.662567	0.212737	0.389738	0.638083	0.505062	0.236001	0.0298975	0.371921	0.00369518	0.263366	0.00374409
hsa-mir-548v	0.252149	0.640641	0.979836	1.31121	1.33624	1.7362	0.938976	0.291193	0.756858	1.5434	0.557277	1.06869	1.87155	0.504433	0.28812	0.0381502	0.981172	0.0113163	0.63536	0.014348
hsa-mir-4796	0.25082	0.11147	0.159857	0.145641	0.144225	2.10935	1.1314	0	0	0.202906	0.0538147	0.112942	0.180458	0.501706	0.184937	0.031418	0.15996	0.00303198	0.110923	0.00200473
hsa-mir-873	0.24943	0.571715	1.01096	0.725868	0.744123	3.03145	2.23573	0	0	0.488003	-0.0968694	0.384884	1.09774	0.543029	0.25029	0.0956732	1.05023	0.0437054	0.569803	0.0481805
hsa-mir-3911	0.248892	0.0979644	0.172334	0.126348	0.13065	2.81934	1.67382	0	0	0.0883285	0.00669425	0.0765206	0.182416	0.509784	0.157782	0.0311371	0.176993	0.0035918	0.0984702	0.00305715
hsa-mir-1227	0.248084	0.131986	0.257275	0.211667	0.190123	4.75523	2.2076	0	0	0.151308	0.00727849	0.103672	0.220906	0.506513	0.323355	0.0339799	0.235421	0.00451249	0.131184	0.00471237
hsa-mir-7152	0.247948	0.0911342	0.18787	0.144532	0.120403	4.06694	1.91169	0	0	0	0.00184187	0.0693266	0.159092	0.514541	0.205821	0.0338123	0.175552	0.00299791	0.096273	0.00333751
hsa-mir-3158-2	0.247259	0.14412	0.215611	0.202922	0.209484	1.93271	1.25686	0	0	0.270852	0.0685991	0.148047	0.264201	0.520032	0.206977	0.0713373	0.218741	0.00738669	0.144627	0.00309188
hsa-mir-581	0.246977	0.287491	0.41362	0.548479	0.540301	1.33598	0.774402	0	0.339701	0.757803	0.256482	0.467703	0.747432	0.501877	0.238721	0.031923	0.408187	0.00915827	0.280987	0.0101774
hsa-mir-4755	0.243951	0.112527	0.183829	0.156216	0.161706	2.29582	1.37034	0	0	0.196025	0.0429881	0.107444	0.205668	0.506536	0.265323	0.0171737	0.183421	0.00605563	0.115636	0.00231822
hsa-mir-6749	0.243938	0.0767524	0.152581	0.106343	0.0996816	4.44992	2.47908	0	0	0	-0.00215818	0.0516223	0.115851	0.494858	0.183323	0.0765358	0.145611	0.0044218	0.0783551	0.00346288
hsa-mir-653	0.243726	17.4998	30.5693	23.5685	23.3931	5.35323	2.22098	2.49991	6.40454	15.0662	-4.08589	14.1844	36.3698	0.501831	0.30219	0.0941205	30.2465	0.824834	16.6855	0.948311
hsa-mir-6516	0.24152	0.300415	0.414087	0.550067	0.524958	1.3824	0.754514	0	0.360336	0.738557	0.277598	0.464696	0.698303	0.493326	0.18738	0.0403669	0.405597	0.0100071	0.298362	0.00658535
hsa-mir-4649	0.240708	0.130553	0.189969	0.16985	0.179175	1.92452	1.1168	0	0	0.234506	0.0660043	0.141113	0.245074	0.503349	0.236397	0.0217477	0.198679	0.0079231	0.133296	0.00305844
hsa-mir-1288	0.240138	0.302619	0.418023	0.606371	0.579023	1.16897	0.653054	0.142077	0.424898	0.813418	0.328461	0.522445	0.77066	0.493201	0.183447	0.0281784	0.413148	0.00650424	0.301397	0.00736653
hsa-mir-4520-1	0.239108	0.0242207	0.0563774	0.0384384	0.0301648	3.98197	2.19104	0	0	0	-0.00572013	0.0155319	0.0412189	0.496156	0.19389	0.0213602	0.0508395	0.00206363	0.0220169	0.00155154
hsa-mir-658	0.238926	0.212531	0.316451	0.333516	0.318787	1.9719	1.10346	0	0.141954	0.417985	0.120437	0.244206	0.40773	0.491254	0.192911	0.0307774	0.312913	0.00427561	0.209586	0.00248539
hsa-mir-3131	0.238657	0.678851	1.38749	0.904975	0.869564	4.41872	2.62832	0	0	0.230169	-0.314778	0.303815	1.23648	0.494623	0.17437	0.0611122	1.31403	0.0523883	0.642877	0.0397157
hsa-mir-548e	0.237691	0.266663	0.363797	0.490917	0.475374	1.22599	0.740983	0	0.336436	0.68443	0.24979	0.427998	0.665782	0.496264	0.240359	0.0265853	0.354268	0.00743976	0.257402	0.00550008
hsa-mir-4999	0.237456	0.513457	0.702666	1.04644	1.03569	1.1668	0.661077	0.220766	0.726662	1.4606	0.580991	0.900771	1.38771	0.492174	0.274702	0.021687	0.691603	0.00881152	0.515147	0.0116134
hsa-mir-3909	0.237234	0.286473	0.409236	0.562314	0.556688	1.28644	0.75562	0	0.37843	0.758937	0.298581	0.473398	0.703178	0.494786	0.253065	0.0275495	0.395462	0.00846241	0.28909	0.00507283
hsa-mir-219b	0.236354	0.262572	0.350255	0.451147	0.464091	1.2414	0.759005	0	0.29214	0.658742	0.218855	0.388456	0.625317	0.502796	0.242007	0.0176406	0.345906	0.0086363	0.25071	0.00739901
hsa-mir-3150a	0.236043	0.109536	0.173568	0.141311	0.142656	2.34012	1.23867	0	0	0.168335	0.0335656	0.099325	0.203563	0.488061	0.120921	0.0443745	0.178903	0.00440065	0.107985	0.00315791
hsa-mir-5581	0.235087	0.197082	0.288835	0.308947	0.311003	1.71312	0.851175	0	0.161575	0.422915	0.13866	0.256676	0.415492	0.485107	0.18266	0.0311054	0.277889	0.0054004	0.19775	0.00302785
hsa-mir-2117	0.234574	0.0295881	0.0630768	0.0399274	0.0351387	4.13331	2.36203	0	0	0	-0.00633174	0.0182352	0.0496278	0.485509	0.235872	0.0502483	0.059691	0.000808376	0.0278047	0.00116387
hsa-mir-6853	0.232259	0.0710362	0.124473	0.0895701	0.0906803	4.01572	1.78967	0	0	0	0.014415	0.0578801	0.114531	0.48299	0.194386	0.032068	0.12314	0.0027572	0.0715724	0.0016234
hsa-mir-4469	0.228514	0.115835	0.194802	0.15552	0.160993	2.96344	1.63791	0	0	0.173665	0.0278943	0.103323	0.206175	0.485897	0.192693	0.0184323	0.191896	0.00734373	0.115419	0.00418689
hsa-mir-4736	0.228265	0.0709902	0.124791	0.0812336	0.0828132	3.28963	1.74997	0	0	0	0.00457715	0.056823	0.126594	0.481644	0.206687	0.0566931	0.126048	0.00143501	0.0716541	0.00142309
hsa-mir-4449	0.226787	1.17971	2.19387	1.72049	1.73634	3.86144	2.28247	0	0.314025	0.991407	-0.231	0.873502	2.35742	0.48836	0.153165	0.0186128	2.22142	0.0670772	1.16885	0.0499272
hsa-mir-3191	0.226712	0.215696	0.30187	0.34956	0.355424	1.61788	0.849543	0	0.18051	0.508568	0.159965	0.308007	0.488365	0.479368	0.199539	0.0213221	0.314848	0.00701376	0.219994	0.00625678
hsa-mir-33a	0.226504	12.5841	20.8801	32.7076	31.6922	1.86149	0.930061	8.10018	18.1176	36.9859	11.7278	25.7258	45.1156	0.476281	0.348818	0.0272433	19.6886	0.740652	12.0622	0.27152
hsa-mir-548ba	0.225944	0.130166	0.238415	0.17361	0.156904	3.89366	2.00483	0	0	0.109159	-0.00898433	0.0929596	0.224422	0.476099	0.209377	0.0824208	0.227073	0.00617496	0.126713	0.0049887
hsa-mir-4444-2	0.225926	0.357455	0.48484	0.694086	0.682589	1.26878	0.665812	0.180518	0.467474	0.929331	0.385536	0.60232	0.898913	0.477091	0.22231	0.0321285	0.468631	0.011315	0.334125	0.00939701
hsa-mir-5088	0.225919	0.046103	0.104602	0.0714712	0.0648834	4.60895	2.23001	0	0	0	-0.00234556	0.0325026	0.0788018	0.477245	0.224326	0.0424138	0.0968771	0.00307606	0.0479729	0.00185141
hsa-mir-6737	0.225542	0.145848	0.22995	0.218987	0.206996	2.84009	1.32617	0	0	0.25924	0.0573134	0.143271	0.263776	0.476608	0.203923	0.0453735	0.224762	0.00354304	0.14279	0.001972
hsa-mir-4443	0.225159	0.347315	0.547694	0.535789	0.565565	1.94612	1.25075	0	0.212402	0.63912	0.139883	0.42695	0.812493	0.505751	0.188383	0.0467848	0.569778	0.0240084	0.352796	0.0103586
hsa-mir-4521	0.22504	0.408281	0.644	0.796762	0.804791	2.0191	0.947577	0.140939	0.437539	0.915856	0.365318	0.6749	1.10119	0.47441	0.270283	0.0603	0.616603	0.0134405	0.404483	0.0102571
hsa-mir-4442	0.224672	0.206261	0.311588	0.308292	0.319831	1.85151	1.09606	0	0.096814	0.405529	0.115216	0.246606	0.420859	0.490319	0.231704	0.0440517	0.307636	0.0114347	0.203647	0.00614509
hsa-mir-6805	0.224483	0.0985421	0.169021	0.147794	0.134677	2.60511	1.38393	0	0	0.170932	0.0310195	0.0921071	0.17609	0.475105	0.151016	0.0449606	0.164779	0.00590981	0.103308	0.00422736
hsa-mir-6871	0.223924	0.0657257	0.123114	0.0861119	0.0831408	3.53554	1.83698	0	0	0	0.00894059	0.052434	0.1097	0.474107	0.176192	0.049074	0.119513	0.00385558	0.065265	0.00165476
hsa-mir-632	0.222194	0.275392	0.395274	0.439885	0.452226	1.55129	0.933594	0	0.233297	0.578813	0.189432	0.352462	0.594468	0.48918	0.183541	0.0368433	0.394164	0.00577198	0.268641	0.0108068
hsa-mir-6886	0.221849	0.0412256	0.0886571	0.0546776	0.0482714	4.42536	2.34577	0	0	0	-0.00438204	0.0272666	0.07248	0.471767	0.192103	0.0841069	0.0803129	0.00298846	0.0404694	0.00152795
hsa-mir-3189	0.221194	0.229175	0.395794	0.282648	0.291707	3.33092	1.99126	0	0	0.239882	-0.025537	0.184953	0.469925	0.487818	0.162819	0.0397076	0.382974	0.0197628	0.219381	0.00937644
hsa-mir-6882	0.2211	0.127206	0.197105	0.177075	0.160946	2.56957	1.20875	0	0	0.231983	0.0648808	0.120979	0.199546	0.473809	0.155091	0.0243638	0.190526	0.00620693	0.130174	0.00193096
hsa-mir-4640	0.220385	0.226168	0.399188	0.466864	0.432575	4.26615	1.69762	0	0.133044	0.447485	0.0862773	0.260798	0.521034	0.483619	0.389425	0.0483397	0.366996	0.0136324	0.21606	0.00906522
hsa-mir-3684	0.220168	0.192439	0.279322	0.307196	0.301671	1.65864	0.941588	0	0.141954	0.432622	0.115223	0.228618	0.430799	0.476312	0.249272	0.042353	0.269999	0.00812879	0.183226	0.00291992
hsa-mir-4525	0.219712	0.127857	0.211784	0.176882	0.174064	2.66924	1.30866	0	0	0.198067	0.0475873	0.121526	0.230194	0.468966	0.219999	0.0144492	0.209193	0.00356416	0.129521	0.0041965
hsa-mir-5090	0.219528	0.202923	0.353879	0.346018	0.339102	3.72272	1.9444	0	0	0.341089	0.0568037	0.201638	0.387566	0.4704	0.333817	0.101839	0.345127	0.017146	0.198532	0.00274423
hsa-mir-6786	0.218097	0.0588477	0.10698	0.0730528	0.0696666	3.17292	1.68645	0	0	0	0.010855	0.0462668	0.0934137	0.468787	0.0969761	0.0589195	0.105599	0.00349547	0.0588129	0.00065467
hsa-mir-3136	0.217789	0.287703	0.428095	0.505553	0.526228	1.49266	0.875244	0	0.274349	0.677273	0.210079	0.432996	0.758888	0.484201	0.219122	0.0218965	0.433391	0.0123051	0.291533	0.0153993
hsa-mir-6781	0.217597	0.164497	0.246772	0.242862	0.232054	1.84345	1.03658	0	0	0.318879	0.0830798	0.181868	0.319461	0.471681	0.150422	0.0165994	0.251918	0.0041238	0.165797	0.00504926
hsa-mir-4658	0.217008	0.230747	0.426018	0.293715	0.319039	4.31542	2.45692	0	0	0.208537	-0.0630629	0.138415	0.427475	0.484987	0.209111	0.0489271	0.435544	0.0136463	0.236894	0.00613996
hsa-mir-3619	0.216487	0.225265	0.378136	0.378363	0.356028	2.24473	1.27186	0	0.113391	0.44554	0.0731328	0.234808	0.522519	0.47025	0.226473	0.0324673	0.356897	0.0144713	0.217607	0.00393797
hsa-mir-4703	0.21544	0.0250553	0.051696	0.028794	0.0274563	4.53221	2.1924	0	0	0	-0.00492628	0.0170532	0.0415705	0.464278	0.119258	0.0309563	0.0527764	0.0015293	0.0263604	0.000705448
hsa-mir-6800	0.214863	0.0459141	0.0957622	0.0554841	0.0546184	4.47581	2.25729	0	0	0	-0.00593359	0.0300715	0.074715	0.464638	0.0678647	0.0324754	0.0923567	0.00193512	0.0470766	0.0019237
hsa-mir-4756	0.214351	0.076648	0.148382	0.0840954	0.0950725	3.751	2.33675	0	0	0	-0.0232275	0.0388085	0.149567	0.505179	0.204782	0.0364651	0.151218	0.00478014	0.0757473	0.00404612
hsa-mir-6754	0.21349	0.0779848	0.128187	0.0944953	0.0990553	2.74457	1.52822	0	0	0	0.0231715	0.0636626	0.122496	0.474989	0.125421	0.058763	0.134832	0.00130737	0.0806783	0.00157379
hsa-mir-4785	0.212335	0.0926928	0.145214	0.108738	0.11963	2.59381	1.44873	0	0	0.111516	0.0296223	0.0842216	0.158359	0.48123	0.153124	0.0228833	0.15741	0.00425296	0.0976393	0.00328315
hsa-mir-6847	0.212224	0.047252	0.10046	0.0684493	0.0582786	4.07727	1.82398	0	0	0	0.00260417	0.0347563	0.0808905	0.47078	0.118322	0.0652548	0.0894616	0.00150909	0.0478004	0.00160721
hsa-mir-5092	0.211914	0.126671	0.205245	0.171693	0.1798	2.14466	1.29585	0	0	0.215761	0.0292761	0.122706	0.282621	0.484213	0.223289	0.0214651	0.206089	0.00455079	0.1201	0.00352771
hsa-mir-3125	0.21137	0.0682177	0.127422	0.0705493	0.0668395	4.4038	2.76376	0	0	0	-0.00898837	0.041763	0.0978248	0.475158	0.0317676	0.19331	0.127397	0.00763218	0.0662321	0.0047057
hsa-mir-3617	0.210805	0.0874481	0.15419	0.0896619	0.103658	4.13119	2.39176	0	0	0	-0.0125652	0.0570968	0.143029	0.493205	0.24782	0.031141	0.160273	0.00438181	0.0866954	0.0037732
hsa-mir-3176	0.20717	0.165884	0.262526	0.241855	0.24482	1.94913	1.15486	0	0	0.314897	0.0460306	0.179198	0.382572	0.472624	0.178492	0.0193389	0.269029	0.00750691	0.162631	0.00200099
hsa-mir-4434	0.206437	0.0964607	0.153771	0.112849	0.107686	2.71125	1.30531	0	0	0.075336	0.0191613	0.0896189	0.17456	0.454691	0.16965	0.0396926	0.151864	0.00211017	0.0957703	0.0034735
hsa-mir-548y	0.206098	0.175792	0.40184	0.296241	0.234568	5.99834	2.78397	0	0	0	-0.0437014	0.0957295	0.298628	0.465794	0.357807	0.0466156	0.344862	0.0138083	0.166491	0.00874945
hsa-mir-3680-1	0.204082	0.171038	0.256887	0.265159	0.255187	1.81457	0.989576	0	0	0.359539	0.0862602	0.194675	0.37075	0.457252	0.175411	0.015714	0.252139	0.00293541	0.166238	0.00370888
hsa-mir-7155	0.203069	0.159143	0.241835	0.221691	0.23002	2.29157	1.18818	0	0	0.277956	0.073527	0.165413	0.308393	0.457973	0.213681	0.0494955	0.239153	0.00660701	0.153338	0.00225251
hsa-mir-374c	0.203059	0.557915	1.14421	0.696976	0.668722	4.32715	2.22656	0	0	0	-0.177765	0.312978	0.992176	0.452589	0.196563	0.0273322	1.05094	0.0535585	0.52454	0.0203584
hsa-mir-6721	0.202566	0.0756087	0.144291	0.110132	0.0935918	4.66623	2.13511	0	0	0	-0.000452986	0.0544029	0.120096	0.456225	0.142008	0.0608264	0.134717	0.00503053	0.0747252	0.00295072
hsa-mir-4632	0.202538	0.153325	0.24281	0.209006	0.19775	2.93184	1.30563	0	0	0.249026	0.060667	0.157038	0.269584	0.45142	0.186287	0.0392926	0.227102	0.00700191	0.147583	0.00476911
hsa-mir-1275	0.202184	0.412075	0.719179	0.552142	0.57862	3.41473	2.10876	0	0.095917	0.447619	-0.0120006	0.349637	0.807264	0.479942	0.222446	0.0291019	0.723132	0.02744	0.40377	0.0105046
hsa-mir-6807	0.20098	0.123168	0.21223	0.172471	0.173307	2.62919	1.39746	0	0	0.196919	0.0315799	0.108227	0.24281	0.4552	0.189061	0.0478058	0.204653	0.00533508	0.118973	0.00446844
hsa-mir-6852	0.200487	0.200313	0.28765	0.323013	0.301154	1.67711	0.877554	0	0.170007	0.444669	0.134463	0.242947	0.412329	0.451074	0.174749	0.0104121	0.280746	0.00264076	0.197573	0.00202929
hsa-mir-5685	0.200213	0.0262368	0.0523526	0.025392	0.0267642	5.33814	2.7202	0	0	0	-0.00961394	0.0112803	0.0417511	0.455031	0.140388	0.0646513	0.0553434	0.00251005	0.024379	0.0014633
hsa-mir-545	0.199944	0.300835	0.437172	0.578293	0.58131	1.34709	0.701378	0.0770945	0.361052	0.773721	0.294815	0.505404	0.801984	0.452716	0.220072	0.015908	0.430298	0.0113319	0.300989	0.00193128
hsa-mir-2276	0.197882	0.161729	0.249849	0.207506	0.212122	2.2951	1.45612	0	0	0.244255	0.0366356	0.152465	0.30658	0.476907	0.126569	0.0502006	0.253288	0.0104679	0.155614	0.00330226
hsa-mir-3529	0.197786	0.0191042	0.0395258	0.0200563	0.0191387	7.3351	3.87445	0	0	0	-0.00733383	0.00956417	0.0286238	0.448259	0.285263	0.0791663	0.0398265	0.0020354	0.0190517	0.000616403
hsa-mir-3622b	0.197137	0.0728026	0.144418	0.0758223	0.077594	6.01998	3.16496	0	0	0	-0.0302397	0.0334507	0.112969	0.452231	0.150893	0.0526873	0.137412	0.00338848	0.0686246	0.00812356
hsa-mir-6727	0.196184	0.083029	0.140694	0.0928012	0.0961675	3.3262	1.71655	0	0	0	0.0116599	0.0681648	0.132519	0.450927	0.0884229	0.0399042	0.140661	0.00509805	0.0823198	0.00250578
hsa-mir-4691	0.195232	0.106829	0.18764	0.142603	0.138371	3.1114	1.45604	0	0	0.123279	0.018006	0.0900753	0.207359	0.442115	0.185251	0.0458108	0.178112	0.00761966	0.107054	0.00487938
hsa-mir-4777	0.19476	0.173508	0.247087	0.262307	0.272601	1.57741	0.916177	0	0	0.403408	0.098792	0.235906	0.399673	0.463646	0.27235	0.0372546	0.247592	0.00416371	0.176777	0.00142435
hsa-mir-4444-1	0.194733	0.230265	0.326547	0.404541	0.398474	1.44788	0.750863	0	0.258087	0.547504	0.212539	0.345743	0.515253	0.446123	0.164454	0.0302035	0.328477	0.0168155	0.244537	0.00664126
hsa-mir-4781	0.194419	0.22081	0.299569	0.347444	0.341224	1.39249	0.855851	0	0.214297	0.505692	0.179771	0.285208	0.415241	0.46299	0.21249	0.0179918	0.288456	0.00588718	0.214025	0.0053062
hsa-mir-4749	0.193725	0.0881231	0.151556	0.106299	0.098338	3.23468	1.90543	0	0	0	0.00681576	0.0648956	0.135707	0.450712	0.107604	0.0365957	0.153208	0.00506089	0.0912456	0.00257995
hsa-mir-6795	0.193232	0.0382037	0.0800714	0.0467244	0.044207	4.10333	2.27265	0	0	0	-0.00662695	0.0242043	0.0628301	0.446548	0.131024	0.0461202	0.0798184	0.00251579	0.0384051	0.000752075
hsa-mir-3157	0.192224	0.257607	0.36126	0.452579	0.473746	1.32497	0.723989	0	0.296225	0.61155	0.26233	0.425845	0.608863	0.455112	0.178272	0.0223201	0.375467	0.00806779	0.274291	0.00660448
hsa-mir-1181	0.191182	0.215655	0.325177	0.311532	0.322644	2.07565	1.18898	0	0.130751	0.394098	0.108112	0.248936	0.434916	0.458006	0.169839	0.033587	0.311878	0.0057944	0.207625	0.00471657
hsa-mir-6874	0.190603	0.225231	0.295189	0.349486	0.358432	1.29933	0.772515	0	0.209791	0.546879	0.184881	0.299308	0.466396	0.461493	0.186392	0.032741	0.309831	0.00690079	0.235357	0.000755239
hsa-mir-888	0.189923	1.99638	3.53738	1.1069	1.61685	9.89091	7.43447	0	0	0	-1.73634	0.187015	2.22602	0.636442	0.312807	0.122767	3.73547	0.0933008	1.97165	0.0469794
hsa-mir-548f-1	0.189317	1.36484	2.33543	0.974241	1.07226	6.74723	5.1506	0	0	0.263858	-0.894318	0.361435	1.81719	0.532882	0.325607	0.166126	2.46571	0.0839852	1.29477	0.125758
hsa-mir-4780	0.189007	0.063976	0.135381	0.0852222	0.0892507	4.04805	2.28066	0	0	0	-0.0202553	0.0345235	0.123878	0.455298	0.279944	0.0384463	0.140141	0.00367813	0.0642751	0.00185108
hsa-mir-1291	0.188491	0.498037	0.74739	0.917547	0.923622	1.57736	0.859916	0.187705	0.515193	1.10976	0.417522	0.783717	1.29029	0.44614	0.112827	0.00832552	0.758205	0.0257936	0.491305	0.0179463
hsa-mir-1250	0.186313	0.133468	0.213387	0.166879	0.174283	2.54641	1.60686	0	0	0.18842	0.0167206	0.110522	0.258481	0.471099	0.280677	0.0936262	0.216909	0.00819403	0.128711	0.0049324
hsa-mir-4726	0.186138	0.153319	0.2342	0.22272	0.231549	1.81663	1.07214	0	0	0.311906	0.0786077	0.170589	0.329849	0.45886	0.191717	0.0424541	0.238191	0.004326	0.156125	0.00239089
hsa-mir-1537	0.18611	0.181257	0.265035	0.260733	0.262051	1.74886	0.954753	0	0	0.365505	0.0953562	0.229563	0.384723	0.443947	0.189303	0.0520247	0.268085	0.00849641	0.184105	0.00529392
hsa-mir-6717	0.185828	0.0680182	0.114212	0.0822209	0.0814652	2.8103	1.34569	0	0	0	0.0150653	0.059274	0.117758	0.43307	0.112678	0.0179864	0.115799	0.00441457	0.0701828	0.00224573
hsa-mir-4522	0.185757	0.13999	0.219968	0.193536	0.185688	2.15353	1.08615	0	0	0.240441	0.0595359	0.145126	0.255819	0.434255	0.123139	0.0379153	0.221205	0.0043686	0.144695	0.0045296
hsa-mir-3144	0.185745	0.154311	0.282691	0.20536	0.206555	3.2261	1.58882	0	0	0.119032	0.0125757	0.127533	0.33241	0.435167	0.159956	0.0436536	0.265278	0.00430714	0.142685	0.00486329
hsa-mir-6794	0.185069	0.0553897	0.109216	0.0585494	0.0624052	4.69634	3.16375	0	0	0	-0.028382	0.0228398	0.0837761	0.488023	0.165766	0.0920043	0.11125	0.00262634	0.0535318	0.00299743
hsa-mir-4674	0.183453	0.135942	0.247542	0.21413	0.182047	2.87551	1.38527	0	0	0.231063	0.0367264	0.125921	0.259697	0.432058	0.137376	0.0264507	0.227834	0.00414186	0.138318	0.00530153
hsa-mir-3117	0.183399	0.428171	0.62019	0.685569	0.720186	1.79675	1.01101	0	0.360336	0.884463	0.313595	0.619502	0.969244	0.451351	0.172244	0.0378433	0.664795	0.0251832	0.426248	0.016783
hsa-mir-3938	0.182886	0.0256271	0.0550966	0.0312044	0.0265217	4.54557	2.52926	0	0	0	-0.00543467	0.0159235	0.0454949	0.430971	0.120673	0.0897178	0.0522263	0.00294879	0.0241969	0.000981788
hsa-mir-4529	0.182201	0.0840413	0.136187	0.103187	0.0989079	3.02052	1.44967	0	0	0.101292	0.0240018	0.0722989	0.134174	0.428252	0.225225	0.0186152	0.139702	0.00343365	0.0872192	0.00098591
hsa-mir-765	0.181953	0.176687	0.263278	0.266941	0.277952	1.66713	1.06291	0	0.098379	0.377441	0.101836	0.215469	0.375831	0.469435	0.244556	0.038888	0.269743	0.00719272	0.18547	0.00248485
hsa-mir-548ao	0.180881	0.0265509	0.0570984	0.0263843	0.0236605	9.97246	3.35882	0	0	0	-0.0116989	0.011351	0.0413025	0.45063	0.222977	0.0984245	0.0550274	0.0024611	0.0256984	0.000821894
hsa-mir-6845	0.180162	0.0561879	0.123321	0.0739386	0.0670542	7.87394	3.21292	0	0	0	-0.0194764	0.0290814	0.0817739	0.428643	0.219678	0.092844	0.111038	0.00648739	0.0551009	0.00269573
hsa-mir-6850	0.178877	0.104067	0.219236	0.133747	0.114913	5.65127	2.45422	0	0	0	-0.031951	0.0548153	0.1829	0.427097	0.0649575	0.138896	0.19549	0.00634082	0.0997959	0.00226693
hsa-mir-4734	0.177521	0.0616163	0.117671	0.0782505	0.0697598	3.56055	1.73259	0	0	0	0.010301	0.0478592	0.0910489	0.422582	0.0938976	0.037188	0.105643	0.00413762	0.0584926	0.00189448
hsa-mir-6858	0.177499	0.096031	0.173122	0.122125	0.117993	3.88501	1.69042	0	0	0	0.0167523	0.0797512	0.159767	0.421398	0.0831079	0.0244803	0.164704	0.00199465	0.0982504	0.0034332
hsa-mir-4754	0.177319	0.124179	0.193744	0.168003	0.173432	2.40425	1.21128	0	0	0.198974	0.0596983	0.130864	0.220759	0.430688	0.17948	0.0402218	0.194401	0.00198027	0.130271	0.00174029
hsa-mir-4286	0.17668	0.132954	0.222779	0.169249	0.175217	3.11099	1.53101	0	0	0.185345	0.0425646	0.127225	0.231456	0.428259	0.128162	0.108348	0.215667	0.009744	0.135343	0.0040345
hsa-mir-6769b	0.176503	0.043803	0.0935779	0.0557992	0.0511688	4.27827	2.09018	0	0	0	-0.0025577	0.0298503	0.0739593	0.421411	0.0832008	0.0417405	0.0872564	0.00192774	0.043927	0.000691162
hsa-mir-4738	0.176353	0.151154	0.222032	0.200077	0.19943	1.9169	1.08367	0	0	0.272313	0.0804315	0.153496	0.251863	0.438231	0.123046	0.0228137	0.220859	0.00344911	0.149494	0.00611449
hsa-mir-3194	0.176093	0.212882	0.315794	0.320347	0.324892	1.75525	0.95177	0	0.127119	0.443247	0.121359	0.274487	0.463631	0.435131	0.17389	0.0275745	0.315713	0.00547184	0.211396	0.00321418
hsa-mir-6872	0.175935	0.0231148	0.0545828	0.0268375	0.0231936	7.15099	3.17901	0	0	0	-0.0106034	0.00998562	0.034459	0.421533	0.11591	0.0574561	0.0478333	0.00155388	0.0218137	0.000681796
hsa-mir-4800	0.174726	0.127563	0.217638	0.178626	0.169116	2.84974	1.54289	0	0	0.204407	0.0316773	0.120744	0.223132	0.42707	0.203705	0.0307861	0.208961	0.004541	0.12892	0.00254348
hsa-mir-4728	0.174112	2.30511	4.75597	4.04674	3.85708	7.25847	2.62934	0.269143	0.823501	2.08842	-0.722213	1.52565	4.60506	0.424835	0.262996	0.0841492	4.29495	0.24905	2.24009	0.237907
hsa-mir-4446	0.173889	0.173503	0.314456	0.237681	0.234695	2.96316	1.7052	0	0	0.206764	-0.00649957	0.145637	0.38687	0.437142	0.238891	0.0201497	0.318216	0.00522354	0.176786	0.00466691
hsa-mir-6827	0.172	0.0754878	0.124821	0.0877632	0.0894632	2.72002	1.39635	0	0	0	0.0168263	0.0640768	0.129461	0.426041	0.100686	0.032878	0.126615	0.00201412	0.0748107	0.00182842
hsa-mir-7109	0.171941	0.0431512	0.0823974	0.0493552	0.0469107	3.48809	2.05158	0	0	0	-0.00104935	0.0303728	0.0659531	0.433482	0.0672023	0.0705595	0.0844506	0.00154928	0.0437968	0.00148452
hsa-mir-6769a	0.17177	0.117953	0.206409	0.153394	0.139004	3.48834	1.85831	0	0	0.142728	0.0166737	0.094534	0.18944	0.420031	0.144274	0.0369995	0.189633	0.00336729	0.11436	0.0040954
hsa-mir-1248	0.169185	1.83212	3.3378	3.56664	3.65022	2.22333	1.23833	0.588875	1.40651	3.4018	0.877107	2.51983	5.25687	0.43351	0.150317	0.0377059	3.35901	0.15148	1.83669	0.0657891
hsa-mir-3171	0.168673	0.0319764	0.0749351	0.038249	0.0400247	4.9252	3.28588	0	0	0	-0.01776	0.0116691	0.0529777	0.469932	0.287261	0.0547013	0.0716517	0.00422811	0.0310251	0.000685989
hsa-mir-4687	0.168245	0.165526	0.268621	0.26363	0.250171	2.49013	1.10621	0	0	0.317901	0.0776634	0.204236	0.365549	0.410829	0.212979	0.0312371	0.260925	0.00437866	0.170692	0.00351739
hsa-mir-5003	0.167886	0.220666	0.313958	0.33668	0.339025	1.55334	0.866331	0	0.174754	0.477285	0.132666	0.286524	0.508602	0.43029	0.205385	0.040502	0.315411	0.00743398	0.213568	0.005105
hsa-mir-4762	0.167865	0.19085	0.258375	0.281359	0.270499	1.46383	0.7907	0	0.157955	0.405288	0.145347	0.230627	0.358223	0.421947	0.146111	0.0506892	0.250346	0.00542051	0.189035	0.00515987
hsa-mir-1237	0.167699	0.0889791	0.164023	0.110733	0.112254	3.6982	1.9744	0	0	0	0.00793092	0.0650763	0.145733	0.425548	0.161327	0.0403487	0.154818	0.00497672	0.0862201	0.00263117
hsa-mir-5698	0.166678	0.950686	1.77362	1.47333	1.37341	3.34748	2.06963	0	0.413241	1.11727	-0.0955072	0.725624	2.02483	0.433126	0.159395	0.0500394	1.74211	0.0378021	0.97757	0.0444828
hsa-mir-6825	0.166622	0.0738031	0.1239	0.0829467	0.0879077	3.67359	1.47764	0	0	0	0.0178958	0.0635525	0.117922	0.408889	0.0984854	0.0520668	0.125847	0.00305598	0.076716	0.00115937
hsa-mir-7846	0.166211	0.1378	0.22042	0.181424	0.184727	2.51056	1.18895	0	0	0.229402	0.0563075	0.144533	0.259052	0.413501	0.163916	0.0361513	0.214826	0.00787482	0.142344	0.00381267
hsa-mir-3145	0.165981	0.0905385	0.158831	0.115594	0.120883	2.71366	1.40508	0	0	0.075666	0.0156787	0.0782338	0.179533	0.424266	0.142599	0.0251339	0.159	0.0034607	0.0918919	0.00137789
hsa-mir-3659	0.165807	0.0248363	0.0567806	0.0320124	0.0318384	4.17663	2.21542	0	0	0	-0.00614715	0.0151497	0.0448881	0.420924	0.148365	0.0419255	0.0572881	0.00179767	0.0250817	0.00135639
hsa-mir-548aq	0.16538	0.035187	0.0707615	0.0383218	0.0389174	4.46584	2.13096	0	0	0	-0.006051	0.022026	0.0626767	0.412946	0.150854	0.0466768	0.0718407	0.0026785	0.032621	0.00177342
hsa-mir-6503	0.164787	0.254873	0.333857	0.372927	0.394742	1.40121	0.734824	0	0.211249	0.539018	0.212518	0.361726	0.547888	0.427549	0.189615	0.0107668	0.338596	0.00443739	0.249602	0.010435
hsa-mir-3065	0.164197	33.7816	61.8089	81.9	78.6013	3.10208	1.25129	12.8087	31.5388	79.4931	20.7166	55.4453	108.943	0.405852	0.419368	0.0321439	57.6365	2.72291	33.017	1.07253
hsa-mir-4492	0.164185	0.102493	0.171857	0.126702	0.128947	2.62356	1.33458	0	0	0.089689	0.0252256	0.0931953	0.188032	0.417466	0.111074	0.0323539	0.170947	0.00386687	0.103756	0.00317032
hsa-mir-588	0.163376	0.298962	0.610007	0.282163	0.282317	9.02613	3.96159	0	0	0	-0.189264	0.0864142	0.417565	0.405588	0.11753	0.0828949	0.557831	0.0163041	0.287591	0.0320444
hsa-mir-659	0.162844	0.583454	0.829393	1.70982	1.63152	1.16817	0.534504	0.785097	1.33256	2.12863	1.07391	1.50103	2.00881	0.406551	0.356963	0.0520145	0.757265	0.0152645	0.564014	0.00967684
hsa-mir-4741	0.162422	0.187064	0.369948	0.311767	0.285494	5.57155	2.04197	0	0	0.25948	0.0203001	0.154053	0.339735	0.410125	0.24441	0.0484018	0.340935	0.0127047	0.190784	0.00734544
hsa-mir-548o	0.161901	0.203561	0.264983	0.311397	0.311787	1.31984	0.682534	0	0.200129	0.469344	0.17021	0.281845	0.415362	0.415232	0.159964	0.019361	0.26768	0.00624408	0.205621	0.00383996
hsa-mir-6780b	0.160667	0.0634889	0.114209	0.0715948	0.0675886	3.58835	1.82952	0	0	0	0.00631111	0.0473605	0.0954325	0.407816	0.0220901	0.0605343	0.112984	0.00344342	0.0629111	0.00290784
hsa-mir-6734	0.160482	0.178007	0.254311	0.258466	0.260607	1.86787	1.05603	0	0.096382	0.357332	0.108048	0.202667	0.332333	0.425803	0.202245	0.0322332	0.258337	0.00646865	0.178892	0.00276813
hsa-mir-6891	0.160134	0.204445	0.394879	0.332681	0.280348	4.28385	1.73505	0	0	0.298256	0.0139091	0.17111	0.414904	0.407218	0.162883	0.0291951	0.342654	0.00764987	0.199954	0.00980478
hsa-mir-6849	0.159344	0.0398439	0.0808806	0.0431605	0.0440942	5.48105	2.4684	0	0	0	-0.00505577	0.0228369	0.065035	0.403228	0.0810812	0.075111	0.0774424	0.0038721	0.038082	0.00179356
hsa-mir-3133	0.159072	0.042074	0.076084	0.0464522	0.041916	4.23928	1.68663	0	0	0	0.0072272	0.0332752	0.0638472	0.401788	0.0726907	0.107499	0.0760282	0.0031215	0.0422042	0.000999139
hsa-mir-600	0.158994	0.0607832	0.106559	0.0730371	0.0725412	2.77856	1.47429	0	0	0	0.0135922	0.0500392	0.105202	0.414352	0.122532	0.033308	0.108161	0.00350948	0.0622688	0.00204431
hsa-mir-4787	0.157383	0.559491	1.17555	1.52669	1.33724	4.81772	1.5489	0	0.387363	1.25012	0.152446	0.668424	1.61439	0.421421	0.427346	0.0594153	1.01696	0.0332697	0.556904	0.0269921
hsa-mir-5695	0.156847	0.104573	0.173979	0.132422	0.141346	2.39632	1.35136	0	0	0.147952	0.0277019	0.0959532	0.200281	0.431911	0.191387	0.0486417	0.180174	0.00361058	0.108984	0.00300036
hsa-mir-4420	0.156808	0.0256827	0.0567964	0.025585	0.0178516	16.4422	6.87224	0	0	0	-0.015045	0.00820763	0.0338596	0.415241	0.255707	0.307618	0.0517895	0.00342427	0.0259025	0.00125173
hsa-mir-1238	0.156011	0.0360733	0.0797351	0.0524742	0.0423049	3.92203	2.21547	0	0	0	-0.00265691	0.0241471	0.0583547	0.401672	0.143427	0.0429046	0.0720677	0.00159683	0.0358656	0.00267295
hsa-mir-5580	0.15595	0.0934423	0.203818	0.137651	0.109801	6.82021	2.4962	0	0	0	-0.0258358	0.0467331	0.153374	0.414565	0.179593	0.0303039	0.181081	0.00851872	0.0911791	0.00421953
hsa-mir-3939	0.154328	0.0661591	0.117939	0.082328	0.0804693	2.75538	1.43325	0	0	0	0.0138746	0.0525844	0.111933	0.406049	0.0825465	0.0569367	0.1161	0.00410047	0.0633533	0.00160196
hsa-mir-6846	0.153513	0.03546	0.0741874	0.0356499	0.0366262	6.36326	2.76446	0	0	0	-0.0114036	0.0163962	0.0558054	0.395159	0.0981183	0.102015	0.0705033	0.00183771	0.0340662	0.00190157
hsa-mir-6801	0.153425	0.0426339	0.0811228	0.0471549	0.0493339	3.63166	1.66341	0	0	0	0.00309647	0.0334408	0.0712529	0.399852	0.0534321	0.0683891	0.0850057	0.00208846	0.0461575	0.00145027
hsa-mir-6890	0.15315	0.0249947	0.0529976	0.0250229	0.0267934	5.38095	2.90689	0	0	0	-0.00902422	0.0127835	0.0375297	0.421751	0.0594587	0.158495	0.0540851	0.00268788	0.0245574	0.000827183
hsa-mir-5589	0.153127	0.678659	1.68529	1.23728	0.886043	17.0255	5.79267	0	0	0	-0.510444	0.143343	0.839908	0.436631	0.516532	0.125875	1.33944	0.0396131	0.613969	0.0276057
hsa-mir-6782	0.151072	0.0547815	0.102551	0.062562	0.0659017	3.56095	1.80914	0	0	0	0.00889627	0.0426024	0.0877404	0.408939	0.102049	0.0349218	0.101009	0.00243694	0.0558346	0.00070753
hsa-mir-4680	0.150174	0.117469	0.177126	0.142699	0.131241	2.68226	1.11781	0	0	0.192594	0.0458077	0.112152	0.1921	0.388715	0.10819	0.032814	0.172663	0.00252849	0.114974	0.00214862
hsa-mir-3690-1	0.150031	0.447682	0.684756	0.745706	0.763962	1.7696	0.912426	0	0.366048	0.912442	0.305079	0.646696	1.06702	0.40631	0.233188	0.059228	0.682936	0.0240107	0.445731	0.01502
hsa-mir-4732	0.149715	0.447213	0.80254	0.650514	0.608435	4.32763	1.73876	0	0.134301	0.524678	-0.000198626	0.406132	0.923299	0.387393	0.146685	0.100415	0.761119	0.0304816	0.442831	0.0133739
hsa-mir-6743	0.149518	0.0817947	0.139654	0.097661	0.0964123	2.90964	1.94245	0	0	0	0.0110506	0.0627491	0.121516	0.442976	0.1588	0.0141549	0.140748	0.00416673	0.0810189	0.00211356
hsa-mir-1284	0.149226	0.212209	0.289273	0.291636	0.305364	1.59789	0.807866	0	0.150793	0.405539	0.142978	0.255984	0.410781	0.406454	0.138224	0.0269703	0.283943	0.00483186	0.199202	0.00617805
hsa-mir-4457	0.14888	0.0220646	0.0420026	0.0189927	0.0192305	5.8435	3.65266	0	0	0	-0.00738874	0.0117018	0.0336256	0.434073	0.170503	0.108786	0.0452607	0.00235633	0.0215291	0.00111501
hsa-mir-6505	0.14766	0.058383	0.099522	0.0641047	0.0674649	2.94684	1.56237	0	0	0	0.00620405	0.047809	0.0997529	0.411589	0.128247	0.033591	0.100453	0.00215566	0.0571125	0.00295975
hsa-mir-7850	0.147254	0.0708245	0.139537	0.102924	0.0854581	3.67809	1.5254	0	0	0	0.00615992	0.0568864	0.136399	0.389081	0.0837072	0.0093899	0.127781	0.00442727	0.0711973	0.00201052
hsa-mir-3653	0.146227	4.07248	6.96494	9.37629	9.17252	2.24541	0.868516	2.72738	5.24861	10.2302	4.24762	7.95034	12.1959	0.382541	0.10862	0.0420729	6.67232	0.33346	4.04917	0.140611
hsa-mir-6851	0.145444	0.0924697	0.156456	0.116762	0.116796	2.72044	1.30263	0	0	0.137237	0.0366054	0.0837882	0.151995	0.391315	0.093704	0.0546233	0.15499	0.00535848	0.0963491	0.00264935
hsa-mir-641	0.145431	0.176103	0.247738	0.215701	0.226909	1.93384	1.03296	0	0	0.286278	0.0917559	0.184715	0.322086	0.411003	0.160746	0.068653	0.242431	0.00575909	0.16568	0.00449107
hsa-mir-5705	0.144537	0.0363582	0.0629132	0.018702	0.0186815	8.75188	7.28833	0	0	0	-0.0290271	0.00420481	0.0426226	0.502805	-0.551046	1.007	0.0579561	0.00823778	0.0331827	0.00884584
hsa-mir-5703	0.142827	0.206518	0.338578	0.307025	0.327689	2.0988	1.29298	0	0	0.37458	0.0877298	0.2344	0.447719	0.438154	0.184959	0.0363035	0.34411	0.00828708	0.212151	0.00428055
hsa-mir-6763	0.142777	0.0880831	0.146384	0.10741	0.10651	2.70701	1.35603	0	0	0.118636	0.0218354	0.0750138	0.154343	0.392093	0.0281154	0.0573807	0.144937	0.00262599	0.0871434	0.00341265
hsa-mir-5196	0.14152	0.02229	0.0468912	0.0198179	0.0176761	7.27547	4.58965	0	0	0	-0.0128011	0.00676938	0.0295489	0.407286	0.162385	0.209736	0.0455906	0.000730469	0.0217434	0.0010703
hsa-mir-4482	0.139516	0.0637976	0.119814	0.0700636	0.068061	3.63643	1.76472	0	0	0	-0.00257786	0.0465878	0.110689	0.38375	0.119717	0.024104	0.126051	0.00226077	0.0688689	0.00282712
hsa-mir-6732	0.138803	0.0353442	0.0749999	0.0411307	0.0382011	4.63941	2.08071	0	0	0	-5.00273e-05	0.0249803	0.0566102	0.375167	-0.00109559	0.0766754	0.068302	0.00220526	0.0344641	0.000886187
hsa-mir-892b	0.137621	0.89884	1.53465	0.475129	0.709078	9.0598	6.99476	0	0	0	-0.763034	0.118783	1.04144	0.637113	0.296839	0.0997067	1.60099	0.0391442	0.862001	0.0596803
hsa-mir-4520-2	0.136453	0.0195988	0.0441822	0.025128	0.0253163	4.2977	2.15712	0	0	0	-0.00248372	0.0132966	0.0340545	0.387764	0.152815	0.0347715	0.0427573	0.000966688	0.0192702	0.00116461
hsa-mir-3198-2	0.135936	0.0879651	0.152576	0.106834	0.0996523	3.05603	1.26777	0	0	0	0.0172421	0.074486	0.157291	0.369751	0.0287102	0.0279412	0.145975	0.00723351	0.0881724	0.00159937
hsa-mir-6855	0.135196	0.114198	0.168215	0.143954	0.146217	2.01468	1.03633	0	0	0.199833	0.05606	0.114277	0.190155	0.390677	0.116072	0.0491578	0.172465	0.00262015	0.119195	0.00369918
hsa-mir-4453	0.134852	0.122589	0.192732	0.162033	0.15654	2.1405	1.00593	0	0	0.200736	0.0497111	0.128484	0.240768	0.375794	0.100198	0.032256	0.189123	0.00847848	0.123856	0.00286516
hsa-mir-7114	0.134769	0.0690518	0.125254	0.0823953	0.0728141	3.16706	1.70901	0	0	0	0.00285862	0.0499765	0.108115	0.381154	0.16243	0.0650424	0.123774	0.0014846	0.0666724	0.00120391
hsa-mir-1246	0.134666	0.127255	0.248916	0.128851	0.119277	6.55465	2.71486	0	0	0	-0.0519907	0.0494005	0.207972	0.367489	0.0396995	0.0399746	0.238838	0.0117423	0.114281	0.00531789
hsa-mir-6773	0.134555	0.0814704	0.14229	0.0914282	0.0950913	3.29833	1.56923	0	0	0	0.00344691	0.0656247	0.15937	0.383524	0.115677	0.0235038	0.139949	0.00324189	0.0827104	0.00170916
hsa-mir-6502	0.133921	0.202804	0.280276	0.288097	0.298194	1.60031	0.834309	0	0.145146	0.406473	0.140388	0.270153	0.415581	0.394341	0.150436	0.0314419	0.294522	0.00505914	0.210126	0.00613736
hsa-mir-326	0.133728	3.5926	7.04633	8.89007	8.38539	4.05176	1.21506	1.72227	3.67252	7.85495	2.569	6.09134	10.6657	0.378162	0.272094	0.0447588	6.43389	0.122329	3.65137	0.127707
hsa-mir-3140	0.13318	0.126881	0.178577	0.15273	0.159652	1.94948	0.965877	0	0	0.223147	0.0533588	0.132048	0.244241	0.38805	0.115627	0.0233953	0.183131	0.00653876	0.122425	0.001399
hsa-mir-6832	0.13229	0.0760258	0.136948	0.0888787	0.0836473	3.07973	1.74303	0	0	0	-0.00329377	0.0487244	0.131253	0.39085	0.133523	0.0378069	0.133891	0.00237721	0.0693331	0.00252474
hsa-mir-1229	0.131237	0.8216	1.59635	1.49284	1.34515	7.70831	2.22276	0	0.434227	1.09118	-0.0429492	0.736675	1.78596	0.382777	0.21409	0.0834334	1.42434	0.0448711	0.816597	0.0466106
hsa-mir-892a	0.130416	4.55084	7.79224	2.37132	3.60502	9.74744	6.90881	0	0	0.165376	-3.68724	0.50994	5.33821	0.600605	0.309807	0.114926	7.92935	0.201149	4.23138	0.310083
hsa-mir-6751	0.130287	0.083505	0.141554	0.106152	0.0978497	3.47389	1.34193	0	0	0	0.0261215	0.0715103	0.129121	0.361698	0.11475	0.046162	0.133102	0.00353623	0.0837811	0.000502092
hsa-mir-4487	0.130145	0.0498378	0.0826202	0.0437066	0.0480065	3.71617	1.87255	0	0	0	0.00576958	0.0386778	0.0785168	0.394938	0.0585084	0.101015	0.0856157	0.00146846	0.0478544	0.00173768
hsa-mir-1236	0.130121	0.0417053	0.084865	0.0489104	0.0487941	4.5553	1.99726	0	0	0	-0.0002326	0.0300879	0.0685849	0.367445	0.0840508	0.0321925	0.0847886	0.00267392	0.0429262	0.00187392
hsa-mir-7111	0.128574	0.0447105	0.0917882	0.0524025	0.0495378	5.85555	2.20796	0	0	0	-0.00657517	0.026326	0.0758656	0.358701	0.00332206	0.0888966	0.0851264	0.00274388	0.0424196	0.00284585
hsa-mir-3190	0.127914	0.1583	0.228713	0.208813	0.213966	1.81469	0.967382	0	0	0.29597	0.0805792	0.173084	0.306367	0.390374	0.147727	0.0188712	0.231955	0.00454837	0.157401	0.00271257
hsa-mir-6779	0.126526	0.080427	0.143402	0.106606	0.0903758	2.99643	1.36409	0	0	0	0.0202785	0.0668137	0.127813	0.360233	0.0472305	0.0472023	0.135727	0.00338659	0.0799236	0.0025218
hsa-mir-6726	0.125921	0.142451	0.233786	0.188981	0.181517	4.36147	1.38656	0	0	0.215419	0.0513486	0.133936	0.235578	0.359001	0.114089	0.0149136	0.222633	0.00464292	0.145541	0.00455699
hsa-mir-4707	0.125841	0.269586	0.43035	0.381753	0.39513	2.43332	1.36271	0	0.119251	0.449449	0.116901	0.294637	0.524038	0.398551	0.126784	0.0574207	0.420923	0.00799715	0.261338	0.00792133
hsa-mir-4421	0.124911	0.0953311	0.17923	0.107308	0.0836137	5.98874	2.7883	0	0	0	-0.0336992	0.0447079	0.144469	0.355421	0.120525	0.0891467	0.171839	0.00322046	0.094964	0.00581073
hsa-mir-548o-2	0.123623	0.211108	0.280189	0.317797	0.313321	1.35017	0.66157	0	0.202454	0.456516	0.176816	0.283942	0.424314	0.369608	0.141111	0.022154	0.270812	0.00787563	0.207605	0.00627563
hsa-mir-6774	0.122884	0.0766422	0.125927	0.0841657	0.0794441	3.00916	1.44757	0	0	0	0.0206772	0.0636264	0.119524	0.362731	0.100902	0.122011	0.121862	0.000873129	0.0773851	0.00393198
hsa-mir-4740	0.122533	0.0624079	0.106043	0.0749707	0.0711844	2.644	1.33622	0	0	0	0.0203918	0.0543073	0.0968627	0.367985	0.130778	0.045142	0.105316	0.00314868	0.065772	0.000771767
hsa-mir-578	0.121842	0.071832	0.116361	0.0832159	0.0811434	2.66008	1.25868	0	0	0	0.0202782	0.0634651	0.11768	0.362828	0.112217	0.0279183	0.118556	0.00223386	0.0732939	0.000740385
hsa-mir-7844	0.121771	0.117315	0.172219	0.133464	0.136175	2.17234	1.02043	0	0	0.181506	0.0474714	0.114764	0.198304	0.366767	0.0849314	0.0224446	0.173964	0.00613501	0.117628	0.00320879
hsa-mir-3920	0.121129	0.144699	0.221081	0.175095	0.181266	2.64847	1.15437	0	0	0.219629	0.051665	0.143433	0.268027	0.360031	0.151603	0.0383603	0.223169	0.00297314	0.147332	0.00367547
hsa-mir-3192	0.12071	0.0817766	0.131547	0.087955	0.0971334	2.87403	1.24872	0	0	0	0.0281394	0.0709885	0.132441	0.367072	0.0861128	0.0172669	0.136029	0.00376948	0.0828052	0.00232003
hsa-mir-3618	0.120677	0.106189	0.171941	0.129867	0.124476	2.36751	1.28599	0	0	0.153044	0.0198123	0.0954194	0.202528	0.376507	0.0919317	0.0186408	0.17205	0.00520284	0.103797	0.00663367
hsa-mir-4790	0.120088	0.0327366	0.0738712	0.0419966	0.0337535	4.77281	2.40986	0	0	0	-0.0108091	0.0153843	0.0564652	0.35295	0.155169	0.0498965	0.0676749	0.00257918	0.0319302	0.00111418
hsa-mir-4643	0.119657	0.0313698	0.0630731	0.031928	0.0290314	4.86515	2.72606	0	0	0	-0.0119331	0.0141468	0.0510342	0.372514	0.159049	0.033753	0.0615821	0.00212409	0.0299745	0.00113905
hsa-mir-3151	0.119567	0.0456828	0.093979	0.0556084	0.0486686	4.70125	2.66977	0	0	0	-0.0161854	0.0204165	0.0749515	0.369501	0.148122	0.049577	0.091223	0.00417431	0.0437108	0.003184
hsa-mir-4505	0.119266	0.0470238	0.0916821	0.0533243	0.049069	4.10005	2.01095	0	0	0	0.000965586	0.0329334	0.0725773	0.358212	0.0994747	0.0151218	0.0882515	0.00306819	0.0463688	0.00192683
hsa-mir-4675	0.118605	0.0461834	0.102482	0.0498126	0.0459924	9.07971	3.49847	0	0	0	-0.0213666	0.0176315	0.0693732	0.344673	0.184494	0.0614969	0.102012	0.00594202	0.0455257	0.000807444
hsa-mir-4723	0.118455	0.0632167	0.107835	0.0751366	0.0662579	2.95897	1.29808	0	0	0	0.0178228	0.0521282	0.0926654	0.348588	-0.00702219	0.0525318	0.102698	0.00222061	0.0619978	0.00154196
hsa-mir-3680-2	0.118093	0.113777	0.173398	0.142252	0.141436	2.25705	0.954357	0	0	0.197483	0.0551472	0.113187	0.209515	0.350663	0.114265	0.0330075	0.166532	0.000802112	0.112859	0.00219897
hsa-mir-6844	0.117911	0.12904	0.203478	0.148275	0.154686	2.50515	1.47181	0	0	0.176448	0.0179985	0.103935	0.242709	0.402891	0.159596	0.0214308	0.204358	0.00531346	0.122265	0.00535827
hsa-mir-7158	0.117665	0.0392887	0.0701872	0.0256062	0.0383951	5.68883	3.8173	0	0	0	-0.0234347	0.0109839	0.0570486	0.565381	0.153527	0.11381	0.0799066	0.00334802	0.0377631	0.00301064
hsa-mir-6887	0.117063	0.0666569	0.118758	0.0664886	0.0678648	3.77705	2.04316	0	0	0	-0.0092573	0.0430811	0.115345	0.382105	0.115413	0.130644	0.119072	0.00382074	0.0613357	0.00350719
hsa-mir-4697	0.116749	0.0586447	0.115538	0.047839	0.0537577	8.1303	3.34266	0	0	0	-0.0277126	0.021564	0.0855068	0.357603	0.0559205	0.0826887	0.113564	0.00309657	0.058029	0.00552966
hsa-mir-4683	0.115578	0.172553	0.288586	0.240637	0.21632	3.07343	1.38321	0	0	0.265719	0.035837	0.161742	0.322079	0.346462	0.0778158	0.0701237	0.272481	0.00462378	0.171345	0.00848574
hsa-mir-4776-2	0.115116	0.0280544	0.0591133	0.0270826	0.0261036	5.85333	3.07952	0	0	0	-0.0146953	0.00948051	0.0437925	0.367091	0.102465	0.0748683	0.0563725	0.00182172	0.0256447	0.00151889
hsa-mir-6736	0.114985	0.0545547	0.104714	0.0631446	0.0655575	3.31522	1.71442	0	0	0	0.00689155	0.0399722	0.094743	0.375655	0.0645447	0.0354339	0.102831	0.00313489	0.0535339	0.0013234
hsa-mir-4700	0.114393	0.0819123	0.144396	0.10481	0.0964702	2.64	1.4085	0	0	0.0459195	0.0166307	0.0709815	0.141614	0.362933	0.0981587	0.0496186	0.135921	0.00295189	0.0823253	0.00183236
hsa-mir-4435-2	0.112737	0.0368923	0.0783913	0.0477947	0.0416005	3.90248	1.63227	0	0	0	-0.00140658	0.0253933	0.0695527	0.338377	0.0311492	0.0429539	0.0747695	0.00414884	0.0367063	0.00144702
hsa-mir-6883	0.112237	0.0550083	0.0910151	0.0646616	0.062684	2.69183	1.13695	0	0	0	0.0176302	0.0473551	0.091189	0.341941	0.0661515	0.0141878	0.0931167	0.00255888	0.0547324	0.000768593
hsa-mir-4648	0.111907	0.0412826	0.0778392	0.0457224	0.044876	3.50747	1.72668	0	0	0	-0.00172776	0.0297001	0.0752353	0.35742	0.0695216	0.0271327	0.0811864	0.002355	0.0423442	0.00155387
hsa-mir-6884	0.111839	0.102927	0.155219	0.11197	0.108042	2.5376	1.30278	0	0	0.149731	0.03001	0.0868082	0.149873	0.360764	0.0459015	0.0257179	0.155084	0.00462619	0.0981181	0.00244589
hsa-mir-3161	0.110778	0.358672	0.657084	0.402425	0.381392	5.55494	1.92021	0	0	0.221228	0.0181454	0.280821	0.593664	0.333011	-0.037338	0.126164	0.643936	0.0299987	0.363955	0.0122048
hsa-mir-4254	0.110036	0.0275016	0.0621674	0.0348656	0.0341003	4.07943	2.01201	0	0	0	-0.00403533	0.018149	0.0512199	0.355277	0.0794382	0.0449311	0.0632248	0.00271488	0.0281863	0.000843629
hsa-mir-6788	0.109749	0.158206	0.296262	0.250242	0.222684	4.05054	1.3438	0	0	0.238989	0.041449	0.155977	0.326538	0.334739	0.153775	0.0439013	0.271874	0.010522	0.161991	0.00370298
hsa-mir-6826	0.109411	0.0603298	0.123302	0.0836959	0.0694554	4.12894	1.87174	0	0	0	0.00579956	0.0472139	0.093588	0.335772	0.0673773	0.0377318	0.11328	0.00300116	0.0609239	0.00168052
hsa-mir-6766	0.109219	0.0885103	0.138139	0.102153	0.0985282	2.56534	1.11475	0	0	0.128339	0.0354024	0.0798978	0.137044	0.340084	0.0459612	0.0479909	0.137971	0.0030074	0.0920279	0.00264628
hsa-mir-6772	0.108806	0.0910918	0.1419	0.1069	0.111358	2.32767	1.16407	0	0	0.125966	0.0328491	0.0876319	0.152571	0.365214	0.136867	0.0222038	0.141414	0.00433622	0.0900254	0.000760224
hsa-mir-4714	0.108205	0.212416	0.368033	0.363435	0.301615	6.4504	1.18142	0	0.135261	0.400795	0.10774	0.245494	0.419819	0.434224	0.120666	0.038002	0.313195	0.0116724	0.207697	0.00638565
hsa-mir-4519	0.108186	0.0844653	0.14118	0.100998	0.0930151	2.65149	1.25382	0	0	0.075666	0.0210774	0.0696432	0.138219	0.342979	0.0558265	0.0113176	0.134264	0.00470007	0.0821654	0.00320833
hsa-mir-5582	0.107912	0.0892446	0.14912	0.107778	0.11517	2.72102	1.30766	0	0	0.107604	0.0193935	0.0760483	0.178886	0.362455	0.109398	0.0336727	0.152176	0.00639526	0.0871707	0.00395276
hsa-mir-3655	0.107701	0.172064	0.231949	0.204868	0.228712	1.82331	0.903186	0	0	0.299413	0.107655	0.193986	0.307922	0.377566	0.130237	0.0431621	0.240884	0.00751613	0.174958	0.00200095
hsa-mir-1225	0.107389	0.0953547	0.169424	0.122716	0.104669	3.45601	1.49043	0	0	0.0947185	0.0139483	0.0762951	0.156034	0.332354	0.0798259	0.0124438	0.157641	0.00590398	0.0937533	0.00434801
hsa-mir-3197	0.107202	0.081883	0.166699	0.0673293	0.0547591	14.0008	4.63651	0	0	0	-0.0554127	0.0196311	0.103103	0.33401	-0.119002	0.182108	0.144912	0.00224795	0.0792036	0.00795543
hsa-mir-3667	0.106351	0.156403	0.26557	0.197696	0.189987	2.75488	1.94313	0	0	0.188644	0.0318088	0.127113	0.275775	0.417515	0.21751	0.11878	0.258018	0.00604046	0.151739	0.00494958
hsa-mir-6868	0.105737	0.244432	0.32492	0.311614	0.333624	1.58841	0.811909	0	0.097982	0.462755	0.164448	0.286099	0.447225	0.37204	0.123781	0.0198414	0.341805	0.00316786	0.246723	0.0024245
hsa-mir-4701	0.104359	0.0669513	0.122978	0.0729926	0.081067	4.50541	2.08549	0	0	0	0.00386586	0.0469189	0.104882	0.35913	0.0589133	0.226159	0.121836	0.00363613	0.0650034	0.00150057
hsa-mir-4768	0.104353	0.105709	0.155371	0.130173	0.117186	1.93417	0.974888	0	0	0.189631	0.0446568	0.0989195	0.168357	0.344796	0.0780296	0.0289295	0.150148	0.00311035	0.100882	0.00238627
hsa-mir-3174	0.103924	0.149129	0.219239	0.198483	0.207493	1.8743	0.929193	0	0	0.273084	0.075194	0.172074	0.308972	0.359958	0.133661	0.0229171	0.225412	0.00445848	0.153499	0.00217188
hsa-mir-4789	0.103879	0.054325	0.102661	0.0663338	0.0594193	3.1453	1.43296	0	0	0	0.00677538	0.0405503	0.0965587	0.332667	0.0532469	0.0320426	0.0996627	0.00164054	0.0515361	0.00113508
hsa-mir-1255a	0.103082	0.286403	0.389066	0.422771	0.441479	1.37164	0.756398	0	0.240855	0.608428	0.225596	0.392696	0.620901	0.378335	0.123455	0.0514703	0.403045	0.00341612	0.28821	0.00313564
hsa-mir-943	0.102781	0.0749084	0.129424	0.0844292	0.0839124	2.98835	1.45642	0	0	0	0.0152574	0.0611937	0.119377	0.348291	0.0293201	0.0606268	0.123231	0.00303398	0.0732217	0.00264236
hsa-mir-4802	0.10201	0.154921	0.208243	0.185422	0.195629	1.70395	0.779602	0	0	0.274919	0.0939933	0.186742	0.282872	0.3481	0.105258	0.0126388	0.207586	0.00718686	0.153767	0.00405877
hsa-mir-3186	0.101553	0.0333117	0.0686031	0.0298723	0.0275112	7.61484	2.8263	0	0	0	-0.0128085	0.0144486	0.0508953	0.319615	0.037959	0.0495395	0.0658556	0.00218599	0.0313103	0.00070209
hsa-mir-6799	0.101467	0.0417248	0.086971	0.0514311	0.0458856	3.91824	1.90107	0	0	0	-0.000747051	0.0290998	0.0707556	0.334513	0.0242915	0.0913377	0.0809642	0.003217	0.0413137	0.00125682
hsa-mir-6862-1	0.0996133	0.0246731	0.0504856	0.0261723	0.0255453	4.54161	2.20102	0	0	0	-0.00237349	0.015958	0.0378903	0.341835	0.0198112	0.0233982	0.0500071	0.00115239	0.0234392	0.000922353
hsa-mir-7151	0.0994986	0.0529454	0.1039	0.0616365	0.0616657	3.74222	1.92426	0	0	0	0.00120519	0.0387933	0.0904294	0.353927	0.162572	0.0816944	0.0991833	0.00265295	0.0502622	0.00250073
hsa-mir-5094	0.0994807	0.0518867	0.096042	0.0600197	0.0601373	2.97376	1.50259	0	0	0	0.00324267	0.0388022	0.0997169	0.351385	0.0727513	0.0274545	0.0975479	0.00327075	0.0521086	0.00126286
hsa-mir-3927	0.0994481	0.0584963	0.112355	0.0513047	0.0590161	4.5574	2.70573	0	0	0	-0.024286	0.0241284	0.101882	0.415074	0.119069	0.0443182	0.118431	0.00474275	0.0566126	0.00186293
hsa-mir-4424	0.0993756	0.32544	0.607657	0.272606	0.218457	19.6543	4.98397	0	0	0.196433	-0.174013	0.111996	0.425646	0.34637	-4.61151	6.14554	0.536806	0.034188	0.303999	0.0610088
hsa-mir-3199-1	0.0982158	0.172337	0.221044	0.219686	0.230441	1.49917	0.761029	0	0.099312	0.333751	0.120313	0.21376	0.311906	0.359468	0.124569	0.0463802	0.230139	0.00397649	0.177683	0.0056569
hsa-mir-4782	0.0981164	0.0704027	0.114141	0.076374	0.0728341	2.78155	1.155	0	0	0	0.0189199	0.059842	0.115252	0.322233	0.0395026	0.0323771	0.115325	0.00340792	0.0692628	0.00209634
hsa-mir-890	0.0948977	0.181746	0.310293	0.083396	0.125728	10.435	7.40059	0	0	0	-0.158528	0.0190399	0.201844	0.580088	0.271407	0.133407	0.324297	0.00933651	0.172883	0.0177139
hsa-mir-5696	0.0945292	0.218463	0.272107	0.311911	0.313816	1.26781	0.604194	0	0.205936	0.47656	0.190278	0.293416	0.410439	0.338338	0.0885172	0.0189709	0.27429	0.00588774	0.215904	0.00303321
hsa-mir-6765	0.0944789	0.0209048	0.0429079	0.0179995	0.0179284	6.1454	3.11743	0	0	0	-0.0100128	0.00824738	0.0314072	0.346131	-0.0318269	0.0690367	0.0438333	0.00214061	0.0202232	0.00145042
hsa-mir-4739	0.0943884	0.0886126	0.158391	0.0871329	0.0855934	3.73144	2.25542	0	0	0	-0.014186	0.0513736	0.141084	0.376382	0.0596015	0.0480517	0.15426	0.00212992	0.0836822	0.00354978
hsa-mir-6870	0.0940261	0.0707631	0.116734	0.0764219	0.0791412	2.85141	1.14303	0	0	0	0.0245668	0.0626438	0.122107	0.321001	0.0535008	0.0248476	0.118872	0.0037765	0.0735032	0.002078
hsa-mir-4657	0.0927329	0.0994864	0.15225	0.113098	0.119643	2.61136	1.12065	0	0	0.141793	0.0343007	0.0943344	0.179229	0.329664	0.105073	0.0305877	0.152106	0.00231769	0.0991509	0.00374223
hsa-mir-4654	0.0924781	0.0592168	0.10669	0.0625058	0.0720301	3.25	1.65058	0	0	0	0.0025944	0.0452721	0.106931	0.373513	0.136776	0.0200702	0.109138	0.00380058	0.0589037	0.00121757
hsa-mir-6738	0.091901	0.0499927	0.0950329	0.0600787	0.0579603	3.47007	1.69465	0	0	0	0.00616968	0.0384658	0.0832285	0.333211	0.0688268	0.0361638	0.0951515	0.00338613	0.0522566	0.000600587
hsa-mir-4431	0.0906687	0.867481	1.53088	0.352004	0.37142	14.231	9.46635	0	0	0	-0.736613	0.113701	0.957562	0.415541	-0.191277	0.453622	1.4712	0.0885574	0.835747	0.128408
hsa-mir-4678	0.0904204	0.0545188	0.0963095	0.056322	0.0573587	3.44368	1.66158	0	0	0	0.00374901	0.0413971	0.0931675	0.337727	0.150575	0.046775	0.0987561	0.00303054	0.0572038	0.00162573
hsa-mir-320e	0.0899238	0.119592	0.183909	0.128395	0.125006	3.02835	1.20319	0	0	0.137607	0.0294319	0.109117	0.21107	0.309743	0.0432427	0.0300641	0.182928	0.00887456	0.11543	0.00191347
hsa-mir-1913	0.0890835	0.0471779	0.0884677	0.0498565	0.0512987	3.71628	1.64468	0	0	0	0.00397517	0.0341349	0.0811689	0.325564	0.0107861	0.0379666	0.0889858	0.00186789	0.0477342	0.00157969
hsa-mir-3115	0.0889749	0.0572485	0.107472	0.069292	0.0641635	3.50661	1.38359	0	0	0	0.00655539	0.0462929	0.107704	0.305054	0.047909	0.0274752	0.105136	0.00380912	0.0579876	0.00232285
hsa-mir-6813	0.0889142	0.07323	0.13439	0.0928394	0.085975	3.58589	1.6547	0	0	0	0.0163838	0.0593225	0.120316	0.318197	0.0770628	0.0371519	0.127845	0.00227469	0.076143	0.00196359
hsa-mir-3164	0.088371	0.0379463	0.0841319	0.0461229	0.0390745	4.81142	1.99133	0	0	0	-0.00423716	0.0240004	0.0642725	0.302771	-0.00561353	0.0592648	0.0781213	0.00227627	0.0383767	0.00158104
hsa-mir-4776-1	0.0882468	0.0248275	0.0544581	0.0257222	0.024604	6.10244	3.01841	0	0	0	-0.0133379	0.00781764	0.0367354	0.329874	0.107976	0.0710027	0.0523088	0.00180194	0.0230972	0.000389526
hsa-mir-548ah	0.0867946	0.0197683	0.0398647	0.0179813	0.0203214	4.97681	2.68309	0	0	0	-0.00666401	0.0109888	0.0320788	0.376428	0.152725	0.0333184	0.0419847	0.000994072	0.01983	0.00115234
hsa-mir-4515	0.0866874	0.104635	0.177086	0.136275	0.129229	2.42553	1.41658	0	0	0.165106	0.0221926	0.0901681	0.181725	0.355588	0.16405	0.0515728	0.171961	0.00473701	0.103901	0.00287537
hsa-mir-4645	0.0862103	0.211715	0.280595	0.289355	0.301632	1.45967	0.750747	0	0.15639	0.433346	0.152544	0.278291	0.429136	0.34926	0.11329	0.0263296	0.287802	0.00756613	0.207651	0.00697493
hsa-mir-4435-1	0.0850587	0.0376606	0.0763627	0.041432	0.0445987	3.94945	1.69059	0	0	0	-0.001716	0.0272244	0.0734477	0.323093	0.0556567	0.0392211	0.078429	0.00162052	0.0397516	0.00138909
hsa-mir-5193	0.084535	0.147431	0.210255	0.174477	0.184391	2.14467	1.21738	0	0	0.243886	0.067592	0.149359	0.237246	0.370986	0.163634	0.0274827	0.204802	0.00387306	0.139551	0.00369163
hsa-mir-6733	0.0844513	0.233624	0.29381	0.353069	0.361621	1.1749	0.542166	0	0.245556	0.541336	0.230433	0.352669	0.485153	0.326108	0.0540066	0.0133919	0.300964	0.00578509	0.236868	0.00621289
hsa-mir-4794	0.0843633	0.0489662	0.0952917	0.0607416	0.0536407	4.11357	1.50828	0	0	0	0.00641545	0.0386563	0.0791668	0.293418	0.0610447	0.0384212	0.0924617	0.00286546	0.0503727	0.00223697
hsa-mir-3654	0.0839801	0.16874	0.290453	0.238879	0.204459	3.00376	1.31289	0	0	0.249739	0.0328496	0.153241	0.315462	0.302369	0.0817562	0.0655286	0.261436	0.0158913	0.163113	0.00349507
hsa-mir-4489	0.0833223	0.0291076	0.060338	0.0314802	0.0286562	4.74631	1.88635	0	0	0	-0.000514656	0.0201272	0.0456107	0.29654	-0.0481995	0.0577817	0.0571289	0.00159483	0.0277112	0.0014809
hsa-mir-6787	0.0826651	0.0492422	0.107301	0.0702243	0.0578852	6.80171	2.01365	0	0	0	-0.00173925	0.0346733	0.0808911	0.292757	0.105728	0.0616757	0.0913784	0.00216911	0.0459862	0.000794021
hsa-mir-6829	0.0823649	0.0303467	0.0669227	0.0329413	0.0264893	7.39342	2.73583	0	0	0	-0.0113103	0.0142477	0.0459892	0.28836	-0.115616	0.134965	0.0614908	0.00149166	0.0296849	0.00265352
hsa-mir-6836	0.0804943	0.0402153	0.0814448	0.0407251	0.0449962	5.61561	1.80235	0	0	0	0.00275784	0.0298311	0.0639806	0.291295	0.0289129	0.0350383	0.0776838	0.00098341	0.0397321	0.00138649
hsa-mir-5089	0.0800493	0.0613572	0.117404	0.0629973	0.0548863	4.87627	2.40908	0	0	0	-0.017247	0.0342206	0.095264	0.309013	0.0803722	0.0650707	0.109115	0.00361696	0.0577162	0.00242461
hsa-mir-4461	0.0795467	0.653699	1.04014	1.07102	1.0083	2.48352	1.08501	0.0880555	0.490918	1.17436	0.302246	0.903634	1.62144	0.303027	0.0552398	0.00852681	1.01152	0.0342518	0.639062	0.043284
hsa-mir-875	0.078402	0.345996	0.640268	0.19765	0.188798	13.1486	5.28097	0	0	0	-0.286397	0.0484543	0.422665	0.29402	-0.195318	0.446341	0.59517	0.0189245	0.32924	0.033065
hsa-mir-208a	0.0783729	0.0203364	0.0520096	0.0278615	0.0255423	14.8204	8.26403	0	0	0	-0.0119243	0.00651614	0.0300561	0.332285	0.345432	0.163349	0.0446616	0.00118744	0.0210315	0.00192356
hsa-mir-4743	0.0768168	0.0549496	0.0954873	0.0631272	0.0604216	2.96012	1.28606	0	0	0	0.0164198	0.0453136	0.0850829	0.300536	0.0297371	0.0558427	0.0959797	0.00266127	0.0564989	0.00175577
hsa-mir-6785	0.0764898	0.0386363	0.0777953	0.0439555	0.0434182	3.6216	1.691	0	0	0	0.00414293	0.030538	0.0628358	0.313542	0.0342347	0.0391839	0.0751656	0.00258338	0.0391489	0.001198
hsa-mir-4651	0.0763125	0.0589062	0.104832	0.0630849	0.0655169	3.41667	1.56922	0	0	0	0.0132221	0.0483156	0.0921424	0.318622	0.0314203	0.121822	0.102616	0.00435267	0.0587282	0.000881031
hsa-mir-6811	0.075897	0.0246025	0.0467708	0.0194199	0.0253112	5.11628	2.17757	0	0	0	-0.00412701	0.0156988	0.0419229	0.348943	0.0502957	0.0275187	0.0520489	0.0012483	0.0244486	0.000988307
hsa-mir-4710	0.0758287	0.0504281	0.0956312	0.0533948	0.0568144	4.29292	2.09449	0	0	0	-0.00380113	0.0342169	0.0823249	0.332818	0.0756001	0.0336926	0.0939238	0.00188698	0.0467008	0.00267043
hsa-mir-5100	0.0739948	0.026652	0.0568373	0.0282441	0.0242249	6.50477	2.90923	0	0	0	-0.00699996	0.0160669	0.0413227	0.288872	0.0214797	0.0432903	0.0513511	0.00138661	0.0272738	0.00133561
hsa-mir-3155a	0.0735586	0.0875608	0.158941	0.109269	0.104299	3.10464	1.33414	0	0	0	0.0226153	0.0724915	0.15569	0.295018	0.064202	0.0304583	0.151679	0.00545371	0.0911253	0.00206109
hsa-mir-6723	0.0732541	0.162085	0.240102	0.201456	0.19182	2.18689	1.00764	0	0	0.257659	0.0621678	0.168865	0.29799	0.303392	0.0753608	0.0240136	0.231076	0.00566734	0.155862	0.00240817
hsa-mir-23c	0.0732219	0.294661	0.477307	0.364388	0.365641	2.81469	1.35992	0	0	0.341643	0.0931735	0.297829	0.525508	0.317924	0.117222	0.0639289	0.465631	0.0117944	0.282338	0.0105175
hsa-mir-3064	0.0712174	0.241799	0.308548	0.382439	0.398032	1.145	0.591598	0	0.27293	0.567816	0.242103	0.373857	0.510104	0.33627	0.117232	0.0173683	0.315605	0.00599225	0.243688	0.00982912
hsa-mir-4488	0.0699332	0.0560368	0.11646	0.0512739	0.0407412	7.23714	3.19413	0	0	0	-0.0259388	0.0226835	0.0837036	0.276202	-0.120491	0.165433	0.108498	0.00748089	0.0545709	0.00232534
hsa-mir-4526	0.0698176	0.0331385	0.0650502	0.0329897	0.0375542	4.15043	1.63535	0	0	0	0.00458332	0.025924	0.05518	0.303335	0.0134273	0.0399837	0.0707927	0.000815009	0.0350927	0.00134499
hsa-mir-7703	0.0677476	0.042695	0.0777154	0.0443791	0.0436	3.8986	1.52782	0	0	0	0.00716995	0.0337729	0.0655769	0.280513	-0.0140443	0.0331077	0.0792752	0.0035014	0.0426381	0.00193218
hsa-mir-548a-3	0.0676159	0.0423726	0.080989	0.046256	0.0508719	3.34756	1.752	0	0	0	0.00546972	0.0334261	0.0750153	0.347305	0.148855	0.0594899	0.0852696	0.00245477	0.0433924	0.00155004
hsa-mir-6881	0.0658227	0.0266253	0.0622682	0.0356467	0.0276876	6.36975	2.12588	0	0	0	-0.0050838	0.0164415	0.0462761	0.258943	0.00120555	0.0602195	0.0548584	0.00237477	0.0261503	0.000894714
hsa-mir-6889	0.0657453	0.0224892	0.0513026	0.0274652	0.0209834	5.28005	2.06048	0	0	0	-0.00319854	0.0152265	0.0354944	0.26268	-0.02129	0.0398685	0.0454762	0.000876089	0.0225448	0.00141444
hsa-mir-3646	0.0644085	0.0226679	0.0559593	0.0305944	0.0282129	4.7533	1.90952	0	0	0	-0.00329358	0.0142599	0.0476639	0.272521	0.0466588	0.0268475	0.0488439	0.00142594	0.0211874	0.000832359
hsa-mir-1269b	0.0641985	30.0286	63.4942	29.3154	25.9993	8.03789	3.13338	0	0	0.502286	-13.6615	12.0805	45.3584	0.265996	0.0256928	0.0804484	60.2889	1.17153	28.1935	1.62212
hsa-mir-3178	0.0639634	0.119074	0.179171	0.129211	0.132466	2.55514	1.19201	0	0	0.149978	0.0364731	0.108247	0.201976	0.306104	0.0820131	0.0322495	0.180168	0.00415786	0.115861	0.00203072
hsa-mir-4451	0.0632417	0.0440997	0.0876008	0.0399501	0.0370719	5.94079	2.19309	0	0	0	-0.010534	0.0271579	0.0723339	0.263803	-0.0500702	0.0748934	0.0827095	0.00452643	0.0435695	0.00201481
hsa-mir-3137	0.0626526	0.0656536	0.118949	0.0723871	0.0764585	3.12052	1.48236	0	0	0	0.00380525	0.0498684	0.125578	0.313634	0.0752595	0.0319633	0.120204	0.00384939	0.0647611	0.00219204
hsa-mir-4775	0.0619598	0.120746	0.163894	0.14393	0.14161	1.72103	0.776311	0	0	0.223249	0.0675653	0.132754	0.203564	0.291806	0.069921	0.012217	0.164179	0.00381406	0.120848	0.00371378
hsa-mir-4536-1	0.0611311	0.112054	0.153354	0.13603	0.129616	1.68937	0.840638	0	0	0.217724	0.0589747	0.11612	0.183379	0.302357	0.0858571	0.014373	0.156529	0.00210675	0.116517	0.00339187
hsa-mir-4498	0.0609341	0.0201182	0.0479282	0.0265044	0.0218042	4.75053	2.0489	0	0	0	-0.00153244	0.0132486	0.0329156	0.265238	-0.0193802	0.047597	0.0444925	0.00259417	0.0206795	0.00115077
hsa-mir-4690	0.0605951	0.101475	0.163751	0.117003	0.112931	2.54519	1.29738	0	0	0.145497	0.0283654	0.0852255	0.164083	0.30777	0.0125083	0.0381538	0.160847	0.00582514	0.103453	0.00335093
hsa-mir-550b-1	0.0569046	0.0205574	0.0436374	0.0211885	0.018495	4.81814	2.42145	0	0	0	-0.00635307	0.0110462	0.0340255	0.284992	0.0367539	0.0471692	0.0421768	0.00211407	0.0208492	0.000850628
hsa-mir-3128	0.0565746	0.03694	0.0723911	0.0444456	0.0364559	3.57088	1.50628	0	0	0	0.00403458	0.02796	0.0611388	0.258416	-0.0189034	0.0275354	0.0696318	0.00251	0.0356548	0.00124922
hsa-mir-6753	0.0562426	0.0282491	0.0604515	0.0299041	0.0311406	4.31994	1.9176	0	0	0	-0.0029866	0.0193342	0.0513271	0.29206	-0.0244111	0.0454067	0.0605531	0.00251424	0.0289022	0.00101022
hsa-mir-3180-4	0.0559772	0.0365563	0.072239	0.0384868	0.0370705	4.46413	1.60441	0	0	0	0.00227296	0.027241	0.0590933	0.254037	-0.0384421	0.0369716	0.0683338	0.00340359	0.03511	0.00160969
hsa-mir-3918	0.0557526	0.0521741	0.0948331	0.05355	0.0543339	3.75449	1.64192	0	0	0	0.00612991	0.0391696	0.0808542	0.284703	0.0556587	0.0355528	0.0909602	0.0033687	0.0507002	0.00123005
hsa-mir-4793	0.0546138	0.0503369	0.0985191	0.0568126	0.0593259	3.7362	1.59155	0	0	0	-0.00116589	0.0372648	0.100241	0.283958	0.0654824	0.0567477	0.0954253	0.00276632	0.0480744	0.00150491
hsa-mir-4502	0.0545207	0.0141876	0.0338515	0.0157171	0.0132287	6.30081	2.73887	0	0	0	-0.005533	0.00606321	0.0239112	0.258304	-0.0198976	0.0774253	0.0310544	0.00218282	0.0136708	0.000432562
hsa-mir-548f-4	0.0526812	0.0226518	0.0382726	0.011103	0.0139153	6.80001	4.55959	0	0	0	-0.0135188	0.0068909	0.0304953	0.452351	0.0985467	0.0789629	0.0434302	0.00127694	0.0216078	0.00277187
hsa-mir-7843	0.0525253	0.0110797	0.0240242	0.00999945	0.0125044	5.8579	2.37607	0	0	0	-0.00293839	0.00624619	0.019416	0.307195	0.0617273	0.0340188	0.0260685	0.000619256	0.0108799	0.000707459
hsa-mir-3183	0.0519928	0.0729779	0.116362	0.0754335	0.0765264	2.85611	1.38691	0	0	0	0.0146074	0.0593503	0.116091	0.299112	-0.025353	0.0452833	0.120522	0.00384387	0.0741306	0.00208412
hsa-mir-548aw	0.051744	0.199351	0.246456	0.24298	0.271636	1.41109	0.613779	0	0.122423	0.379002	0.165491	0.254294	0.366303	0.30352	0.0786376	0.0172998	0.257457	0.00461698	0.201769	0.00243178
hsa-mir-4536-2	0.0506412	0.115473	0.158329	0.138008	0.134824	1.71026	0.823393	0	0	0.219017	0.064735	0.118084	0.184149	0.289196	0.0726374	0.0273197	0.160182	0.00420446	0.117297	0.00384077
hsa-mir-4667	0.0502196	0.0542161	0.0956117	0.0555973	0.0576362	3.55477	1.51005	0	0	0	0.0112524	0.0450892	0.0808606	0.277327	0.0132876	0.0387905	0.0964294	0.00437244	0.0536933	0.000999915
hsa-mir-4528	0.049671	0.0205902	0.0414722	0.0164746	0.017822	7.09756	3.07123	0	0	0	-0.00904253	0.0092527	0.0318314	0.287251	0.0167966	0.166469	0.0452339	0.00163667	0.0213132	0.00143454
hsa-mir-6862-2	0.0488493	0.024422	0.0519988	0.0265796	0.0251216	4.46932	2.05555	0	0	0	-0.00285299	0.0156017	0.0388716	0.273709	0.0266315	0.0391221	0.048783	0.00164549	0.0225649	0.000624745
hsa-mir-6804	0.0487146	0.0596208	0.104272	0.0640143	0.0673747	3.12378	1.55355	0	0	0	0.0129116	0.0464798	0.0921725	0.308522	0.0435319	0.0488046	0.104699	0.00249176	0.0590131	0.00150438
hsa-mir-4733	0.047534	0.102856	0.162544	0.127512	0.115927	2.19475	1.03996	0	0	0.171153	0.0378404	0.0960568	0.174526	0.272555	0.0552245	0.0481334	0.15039	0.00232851	0.0990961	0.00264943
hsa-mir-572	0.047372	0.0421533	0.0820235	0.0477214	0.0448135	3.59318	1.55432	0	0	0	0.00339271	0.0314695	0.0666167	0.261771	-0.00414413	0.0194651	0.0798922	0.00206432	0.0404989	0.00147206
hsa-mir-605	0.0462518	0.299992	0.463582	0.416509	0.452346	2.66458	1.33677	0	0.197604	0.515424	0.110061	0.337809	0.640488	0.315825	0.329746	0.0695712	0.473252	0.00894113	0.293208	0.0139196
hsa-mir-3139	0.0460157	0.0332272	0.0634429	0.0364847	0.0340911	3.36304	1.45535	0	0	0	0.0039461	0.0262665	0.0553891	0.259549	1.88221e-05	0.0258537	0.0633221	0.00144877	0.0332091	0.000972483
hsa-mir-6792	0.0454112	0.03088	0.0619359	0.0258161	0.0259662	7.18971	2.77304	0	0	0	-0.00985579	0.0152827	0.0463913	0.252499	-0.0562549	0.137929	0.0580631	0.00307109	0.0291332	0.00219387
hsa-mir-1257	0.0451346	0.0253787	0.0576286	0.0261764	0.0231176	6.12237	2.48536	0	0	0	-0.00823329	0.0123845	0.0431756	0.24271	0.0151219	0.018181	0.0539087	0.00183874	0.0242251	0.00115095
hsa-mir-4706	0.0449226	0.0250433	0.0546133	0.0253843	0.0258822	5.7844	2.2496	0	0	0	-0.00465639	0.0151791	0.0412241	0.254927	-0.0163678	0.0433409	0.0544205	0.00169187	0.025011	0.000821073
hsa-mir-5004	0.044593	0.0164103	0.0337737	0.01386	0.0147783	5.84742	2.27658	0	0	0	-0.00363429	0.00935506	0.0265493	0.261429	-0.0464554	0.0429322	0.0343296	0.00106039	0.0163184	0.000869529
hsa-mir-4465	0.0433147	0.0394763	0.0805388	0.0281073	0.026882	13.6934	3.72133	0	0	0	-0.0219374	0.0134031	0.0538705	0.213301	0.0565578	0.0800184	0.0788837	0.00230395	0.0407724	0.0046687
hsa-mir-4753	0.0429388	0.0993783	0.150371	0.111816	0.108178	2.14075	0.947394	0	0	0.153692	0.042684	0.0916158	0.159856	0.26449	0.0209165	0.0186424	0.150095	0.00549896	0.101823	0.00225663
hsa-mir-1285-1	0.0426732	0.0451504	0.080447	0.045497	0.0461869	3.32196	1.45026	0	0	0	0.00520814	0.0355028	0.0751724	0.269761	-0.00537489	0.0156668	0.0792293	0.00224953	0.041254	0.00111328
hsa-mir-3661	0.0417134	0.0271662	0.0606295	0.0326736	0.0289362	4.5391	1.80539	0	0	0	-0.000575757	0.0195249	0.0456411	0.236235	-0.0246108	0.0240839	0.0570629	0.00221793	0.0279086	0.000607838
hsa-mir-1294	0.0412151	0.19623	0.256152	0.241128	0.251951	1.58837	0.739712	0	0.045714	0.345124	0.128044	0.236484	0.353847	0.286474	0.0863039	0.028294	0.254759	0.00746211	0.189002	0.00566692
hsa-mir-6821	0.0411729	0.0819402	0.146642	0.0933336	0.0919816	3.12057	1.32513	0	0	0	0.0156249	0.0702183	0.141695	0.258464	0.0233031	0.0158094	0.140248	0.00510217	0.0829578	0.00249137
hsa-mir-4533	0.0401273	0.16591	0.292134	0.149357	0.141199	4.81539	2.67846	0	0	0	-0.0656805	0.0822891	0.251386	0.301202	0.0308083	0.0504092	0.312518	0.00437068	0.163073	0.00479986
hsa-mir-3650	0.039787	0.0332492	0.0707544	0.03577	0.0368422	4.72745	1.95977	0	0	0	-0.00160234	0.022973	0.0557425	0.260127	0.0415067	0.0142347	0.0682464	0.00205386	0.0321513	0.00147955
hsa-mir-3143	0.0395711	0.0990337	0.160722	0.114903	0.115097	2.50946	1.18981	0	0	0.122703	0.0238852	0.0883786	0.182252	0.279125	0.0360861	0.0355081	0.156319	0.00640678	0.0930483	0.00488331
hsa-mir-7976	0.0380249	0.126825	0.181759	0.143091	0.147912	2.09711	0.947395	0	0	0.195117	0.0534983	0.127585	0.218044	0.27448	0.0644777	0.0161965	0.181191	0.00268208	0.121925	0.00248417
hsa-mir-6869	0.0368184	0.0247941	0.0553871	0.0295172	0.0233136	5.76019	2.03181	0	0	0	-0.0026281	0.0168194	0.0392079	0.207767	-0.0541338	0.0647282	0.0489616	0.00203642	0.0234959	0.00133027
hsa-mir-6508	0.0364033	0.0961197	0.145444	0.11364	0.100312	3.14215	1.00067	0	0	0.149832	0.0362485	0.0887225	0.150161	0.207784	0.0499187	0.0199239	0.141945	0.00314525	0.096377	0.00289775
hsa-mir-933	0.0363334	0.0216773	0.0463175	0.0225545	0.0207266	5.68812	1.97317	0	0	0	-0.00276809	0.0149265	0.0341786	0.216697	-0.0158891	0.0130476	0.0437215	0.00167854	0.0203609	0.000996581
hsa-mir-1304	0.0354249	1.39984	2.61018	1.76253	1.76522	4.55594	1.75685	0	0.43291	1.25663	-0.18741	1.06964	3.19478	0.238966	0.0676954	0.0615445	2.57358	0.0825476	1.33846	0.0328285
hsa-mir-5189	0.0352353	0.0255034	0.0514931	0.0268218	0.0236371	5.15733	1.64699	0	0	0	0.000511655	0.018748	0.0421014	0.204257	0.0140489	0.0342338	0.0482264	0.00246454	0.0251239	0.000490176
hsa-mir-3202-2	0.0344139	0.0389699	0.0717791	0.0399567	0.0385966	4.13598	1.72989	0	0	0	0.00430111	0.0300169	0.0588062	0.244682	0.0916474	0.0225015	0.0681574	0.00206949	0.0364957	0.0012227
hsa-mir-4708	0.0330065	0.0203976	0.0498363	0.0264196	0.0218839	4.91575	2.27627	0	0	0	-0.00609548	0.0106664	0.0380078	0.236396	0.0456672	0.044424	0.0464064	0.00196914	0.0205746	0.00100691
hsa-mir-6500	0.0321916	0.0153872	0.0325502	0.0141908	0.0118664	7.04101	2.55346	0	0	0	-0.00483616	0.00775703	0.0233629	0.205596	-0.0369593	0.0502393	0.0310803	0.000813991	0.0147834	0.000811432
hsa-mir-3198-1	0.0317533	0.0388658	0.072325	0.0387604	0.0410483	3.67987	1.56945	0	0	0	0.00280613	0.0281482	0.0640552	0.261271	0.00854393	0.0194476	0.0719053	0.00275576	0.0370346	0.000754809
hsa-mir-4767	0.0314978	0.0374894	0.0736407	0.0411116	0.0381343	4.35134	1.50394	0	0	0	0.00476636	0.0291744	0.061321	0.209854	-0.0117263	0.0398343	0.0702897	0.00117656	0.0377958	0.00131049
hsa-mir-4512	0.0293074	0.0279165	0.0572593	0.0288222	0.03006	5.55346	1.77505	0	0	0	0.00136372	0.0213309	0.0460472	0.210726	0.00595501	0.0473869	0.0547822	0.00259824	0.0263672	0.000885087
hsa-mir-4641	0.0289382	0.0236952	0.0481266	0.0242776	0.0233013	4.32953	2.08572	0	0	0	-0.00258624	0.0148581	0.0395592	0.262572	-0.00449059	0.0388801	0.0486497	0.00107182	0.0239345	0.000294396
hsa-mir-3936	0.0281486	0.0950101	0.144524	0.0988706	0.103758	2.60578	1.00762	0	0	0.109457	0.0361917	0.0898698	0.158081	0.238027	0.044293	0.031447	0.140704	0.00229653	0.0952555	0.00244586
hsa-mir-4659a	0.0253624	0.0608406	0.105424	0.0692272	0.06344	2.70912	1.25196	0	0	0	0.0107791	0.0500563	0.100155	0.242816	0.0216349	0.023818	0.102407	0.00334694	0.0613288	0.00178694
hsa-mir-4804	0.0245876	0.0522657	0.0967627	0.0572625	0.0538287	3.77341	1.23849	0	0	0	0.0120229	0.0413793	0.0827871	0.194522	-0.0177724	0.0301406	0.0903842	0.00234408	0.0520053	0.00188601
hsa-mir-3921	0.0236579	0.015696	0.0345654	0.0162463	0.014424	5.64222	2.00744	0	0	0	-0.00219343	0.00945486	0.0268779	0.196014	-0.0389466	0.0657516	0.0313442	0.00179407	0.0148145	0.00070331
hsa-mir-3202-1	0.0235865	0.029681	0.0537349	0.0274159	0.0286617	3.91792	1.60073	0	0	0	0.00235709	0.0218507	0.0465869	0.241334	-0.0052097	0.055348	0.0575736	0.00180666	0.0297675	0.000684071
hsa-mir-1909	0.0229977	0.0587383	0.102651	0.0577467	0.0580458	3.5634	1.43789	0	0	0	0.00489844	0.0430747	0.0964208	0.231155	-0.0102707	0.0296112	0.0987077	0.00732939	0.0553497	0.00325505
hsa-mir-4306	0.0228404	0.0540484	0.104613	0.0638483	0.0525887	9.03045	1.50544	0	0	0	0.00677787	0.0422972	0.0844744	0.153215	0.00598527	0.0256032	0.0887951	0.00311151	0.0527784	0.00141506
hsa-mir-6776	0.0228346	0.0594541	0.103076	0.0477387	0.0563879	3.83786	2.38862	0	0	0	-0.0111434	0.0355029	0.0897491	0.384619	-0.103921	0.13889	0.107082	0.00346695	0.0572195	0.00426136
hsa-mir-2278	0.0223183	0.0741861	0.11659	0.0746512	0.0779153	3.14888	1.0307	0	0	0	0.0265794	0.065074	0.116079	0.203764	-0.00300413	0.0129223	0.119187	0.00251454	0.074865	0.000898974
hsa-mir-3660	0.0221738	0.107636	0.188665	0.0852309	0.0970408	4.75505	2.84286	0	0	0	-0.0421944	0.051698	0.169	0.357263	0.044243	0.0489308	0.187625	0.00581623	0.0999776	0.00881323
hsa-mir-6513	0.022083	0.136711	0.176944	0.15114	0.153534	1.70883	0.669192	0	0	0.236879	0.08607	0.146277	0.208976	0.226769	0.022795	0.0247341	0.178594	0.00442076	0.137478	0.00310607
hsa-mir-6822	0.0212721	0.0514281	0.0984311	0.0570082	0.0561458	3.8926	1.78814	0	0	0	0.00269324	0.0378401	0.0812701	0.249736	0.0871048	0.0424277	0.0968047	0.00146863	0.0517027	0.0015069
hsa-mir-5009	0.0209126	0.0550224	0.0877367	0.0542274	0.0527579	2.80723	1.09749	0	0	0	0.0169369	0.0435937	0.0817037	0.217792	-0.0162194	0.012626	0.0861614	0.00276422	0.0537159	0.00121087
hsa-mir-1252	0.0168588	0.0263169	0.0540502	0.0275109	0.0252159	4.22735	1.91178	0	0	0	-0.00330256	0.0164684	0.0437208	0.228062	0.062876	0.0444376	0.0553456	0.00211932	0.0272075	0.000968667
hsa-mir-3609	0.0161094	0.43624	0.807035	0.484099	0.453679	6.60096	1.86926	0	0	0.36932	-0.0391476	0.300567	0.801856	0.163214	-0.236028	0.40045	0.707247	0.0131625	0.400612	0.0246662
hsa-mir-4496	0.0160046	0.0142484	0.0298447	0.0129293	0.0121492	5.31826	2.33219	0	0	0	-0.0041856	0.0075987	0.0237514	0.225609	0.00118577	0.0232512	0.0303371	0.00155347	0.0144692	0.000396995
hsa-mir-3910-1	0.0158067	0.0354877	0.0656145	0.034807	0.0343388	3.80674	1.58154	0	0	0	0.00178747	0.0258824	0.0601259	0.224232	-0.000586828	0.0500058	0.0682919	0.00193163	0.0360347	0.00101422
hsa-mir-4470	0.0153117	0.116525	0.1595	0.128728	0.130796	1.81219	0.82835	0	0	0.203066	0.060047	0.113365	0.184836	0.24879	0.0350333	0.00954204	0.167717	0.00224209	0.121235	0.00307222
hsa-mir-4751	0.0153034	0.0369145	0.0788796	0.0420086	0.03936	4.5778	2.12	0	0	0	-0.00553037	0.0222729	0.0584821	0.234807	0.0649755	0.0356548	0.0750526	0.00223951	0.0366692	0.000926936
hsa-mir-4757	0.0152682	0.0752007	0.118436	0.0742503	0.0746964	3.20573	1.35335	0	0	0	0.0214031	0.0628337	0.107074	0.23033	-0.0529597	0.0829297	0.119155	0.00169498	0.0731142	0.00156527
hsa-mir-198	0.0152513	0.0241571	0.0482267	0.0220323	0.0195792	7.36574	1.95284	0	0	0	-0.0037709	0.0157008	0.0376248	0.150654	-0.0866284	0.0746585	0.0469025	0.00248133	0.0243027	0.000885769
hsa-mir-548l	0.0151415	0.0735311	0.109585	0.0682418	0.0780941	2.61029	1.09609	0	0	0	0.0254971	0.0627768	0.115355	0.259206	0.0266873	0.0256456	0.115607	0.00274878	0.0733363	0.00135446
hsa-mir-3182	0.0147187	0.0387547	0.0754636	0.0359865	0.0302717	5.28666	2.16478	0	0	0	-0.00849812	0.0226885	0.0602324	0.194901	-0.0178077	0.0249591	0.0718934	0.00253946	0.0371584	0.00170164
hsa-mir-4759	0.0141163	0.0145168	0.0351459	0.0146909	0.0152704	6.0184	3.28988	0	0	0	-0.00578173	0.00682909	0.0230071	0.29656	0.0754695	0.0447618	0.0338997	0.000704983	0.0149045	0.000863741
hsa-mir-6873	0.0137837	0.0373754	0.0715379	0.0415816	0.0413172	3.13455	1.56558	0	0	0	0.00648208	0.0299112	0.0574721	0.262033	0.0124427	0.0326019	0.0730598	0.00144627	0.039146	0.00114844
hsa-mir-18b	0.0119267	0.537384	1.25804	1.36458	1.02629	11.6472	1.40818	0	0.429883	1.09339	0.217704	0.675057	1.43227	0.113538	0.381858	0.0420086	0.946256	0.0300999	0.531039	0.0168579
hsa-mir-4673	0.0118657	0.0296406	0.0549848	0.0287085	0.0295445	3.57296	1.41821	0	0	0	0.00458427	0.0234956	0.0495379	0.218849	-0.0528984	0.0190869	0.0553869	0.00199223	0.0296079	0.00098951
hsa-mir-6778	0.0116662	0.028143	0.0573946	0.0281783	0.0286862	4.21482	1.72475	0	0	0	-0.00230245	0.0202764	0.0485237	0.222317	-0.00988929	0.0226409	0.0563336	0.0016081	0.0283899	0.00181762
hsa-mir-3688-2	0.0109953	0.0394772	0.067147	0.0375391	0.0402035	3.10353	1.26631	0	0	0	0.0126718	0.0335676	0.0592298	0.231671	-0.000471205	0.0463589	0.0692767	0.0012133	0.040426	0.000942243
hsa-mir-4480	0.0107451	0.0227036	0.0472699	0.0208406	0.0190819	5.62975	2.46152	0	0	0	-0.00685702	0.0114168	0.0359615	0.213869	-0.0444482	0.0717536	0.0477561	0.0030856	0.0225996	0.000951932
hsa-mir-3688-1	0.0104359	0.0386089	0.0712606	0.0451225	0.0355804	3.09326	1.28469	0	0	0	0.00924437	0.0317873	0.055961	0.186814	-0.0058254	0.0171718	0.0653551	0.00212715	0.0383908	0.00120401
hsa-mir-6767	0.00789143	0.0492316	0.0902411	0.0528928	0.0527456	3.31943	1.51035	0	0	0	0.00715868	0.0384873	0.0783109	0.235565	0.0239171	0.0156138	0.0883149	0.0030142	0.0498279	0.0020548
hsa-mir-4716	0.00752437	0.0416393	0.0770445	0.0441128	0.0408858	3.36394	1.34396	0	0	0	0.00663846	0.0329609	0.0671971	0.195945	-0.0368152	0.0216788	0.073919	0.00223501	0.0421095	0.00111965
hsa-mir-6824	0.00748108	0.0622542	0.106833	0.0706708	0.0652697	2.57678	1.14926	0	0	0	0.0180349	0.0500281	0.098426	0.216108	-0.00717447	0.0731714	0.10227	0.00192997	0.0602417	0.000343539
hsa-mir-6740	0.00721859	0.0644286	0.101765	0.063912	0.0652421	2.73417	1.06416	0	0	0	0.0229683	0.0549702	0.0938293	0.20781	-0.0384219	0.0270433	0.100375	0.0039298	0.0632577	0.00137134
hsa-mir-4727	0.00718575	0.123857	0.177459	0.148208	0.141705	1.89711	0.712802	0	0	0.216289	0.0752806	0.128004	0.193885	0.190367	0.0178536	0.0281269	0.167977	0.00547931	0.124369	0.00102846
hsa-mir-1278	0.0070183	0.0560216	0.0909639	0.0549281	0.0581885	3.42357	1.06126	0	0	0	0.0201406	0.0481088	0.0860149	0.175336	0.00173629	0.0328176	0.089595	0.0030407	0.0533876	0.00266732
hsa-mir-6840	0.00671682	0.0474575	0.0950509	0.0498786	0.0480453	3.83097	1.96082	0	0	0	-0.0076484	0.0269891	0.082543	0.253415	0.0428343	0.0307492	0.0933127	0.00351728	0.0459915	0.00171589
hsa-mir-548ay	0.00579246	0.0565875	0.0992426	0.0614086	0.0569378	3.17858	1.23122	0	0	0	0.014433	0.0464024	0.0849019	0.188369	0.0219198	0.013928	0.0954512	0.00231168	0.0563611	0.00242929
hsa-mir-3925	0.00530931	0.0588017	0.0980716	0.0409506	0.0466247	4.13495	2.96344	0	0	0	-0.0139896	0.0312849	0.0864167	0.411933	-0.362177	0.397063	0.103692	0.00431201	0.056508	0.00622671
hsa-mir-6809	0.00526038	0.0390206	0.0695473	0.0360685	0.0364641	4.0254	1.599	0	0	0	0.00387738	0.0298291	0.0571119	0.207351	-0.0163191	0.0281906	0.0705505	0.00304448	0.0386747	0.000895773
hsa-mir-1286	0.00509065	0.0399859	0.0741603	0.0378457	0.0408126	3.59064	1.76085	0	0	0	-0.000607754	0.0272464	0.0673385	0.269686	0.0513133	0.0378565	0.0761845	0.00228336	0.0392743	0.001794
hsa-mir-4430	0.00399067	0.0172561	0.0348715	0.0151464	0.0159572	5.84821	1.78801	0	0	0	-0.000843364	0.012914	0.0290256	0.167376	-0.0626519	0.0274223	0.034882	0.000912732	0.0173012	0.000522769
hsa-mir-6888	0.00378619	0.0821397	0.127974	0.0863163	0.0837501	2.41216	1.08819	0	0	0	0.0255317	0.0699206	0.130523	0.223355	-0.0135016	0.0441616	0.125192	0.00222444	0.0816059	0.00311068
hsa-mir-555	0.00309776	0.0334092	0.0631028	0.0300588	0.0285684	5.25099	1.71251	0	0	0	-0.00176568	0.0245407	0.0527528	0.160122	-0.0588431	0.0410928	0.0609058	0.00168918	0.0321427	0.001095
hsa-mir-1303	0.00301708	0.0400053	0.0737454	0.0441396	0.043468	3.42234	1.42904	0	0	0	0.00987479	0.0331374	0.0601005	0.209297	0.0472939	0.043211	0.070733	0.00223815	0.0390737	0.00112944
hsa-mir-3120	0.00291562	0.0217098	0.0451069	0.0181716	0.019332	5.80472	2.44006	0	0	0	-0.00611347	0.0118044	0.0338904	0.226996	-0.0841483	0.0901989	0.0460431	0.00143669	0.0225419	0.000862338
hsa-mir-6515	0.00273124	0.117954	0.168226	0.136061	0.125914	2.09751	0.854532	0	0	0.200507	0.0572005	0.115432	0.182647	0.193809	0.000342477	0.0344619	0.161899	0.00203616	0.11821	0.00288373
hsa-mir-4774	0.0020679	0.012363	0.0276787	0.0129963	0.010115	6.4001	2.10263	0	0	0	-0.00220509	0.00760757	0.0198125	0.134238	-0.0887693	0.0516581	0.0255924	0.00147369	0.0123371	0.000540196
hsa-mir-4666a	0.0018894	0.0384814	0.0684074	0.0379769	0.0373251	3.47182	1.3186	0	0	0	0.00611698	0.0304561	0.0622822	0.189205	-0.0219286	0.0119837	0.0679081	0.0018016	0.0368118	0.000826706
hsa-mir-1267	0.00177389	0.0160807	0.0331666	0.0132281	0.0154276	6.19288	2.46342	0	0	0	-0.00433126	0.00871037	0.026347	0.234651	-0.00633684	0.0844861	0.034206	0.00155152	0.0160058	0.000488552
hsa-mir-492	0.00155091	0.041906	0.0843653	0.040529	0.0392895	4.81714	1.92443	0	0	0	-0.00949365	0.0244609	0.0751789	0.195694	-0.00286629	0.0285684	0.0816953	0.00108069	0.0398453	0.00172688
hsa-mir-6729	0.000714498	0.0513017	0.0978229	0.0584843	0.0571387	3.29423	1.90885	0	0	0	0.00347718	0.0371593	0.0754431	0.283735	0.0121161	0.0879139	0.0924803	0.00321605	0.0477728	0.00267878
hsa-mir-4717	0.000607453	0.0673239	0.113294	0.0699484	0.0712891	2.93613	1.21313	0	0	0	0.0227772	0.0568375	0.100316	0.211319	-0.0156358	0.0800078	0.112852	0.00226682	0.0700256	0.00241293
hsa-mir-6715a	0.000373898	2.40796	9.05304	6.96443	2.50118	29.077	4.03929	0	0	0.580865	-1.4351	0.865464	3.50883	0.0335607	0.0175433	0.1754	4.67525	0.221931	2.31693	0.363137
hsa-mir-5702	-1.50116e-05	0.021368	0.0397279	0.0171366	0.0194819	4.50863	1.84437	0	0	0	-0.0029749	0.0138716	0.0369781	0.233505	-0.0378231	0.0233624	0.0433515	0.000302914	0.0217225	0.00100822
hsa-mir-622	-0.000253273	0.0526449	0.0987679	0.0375085	0.0387725	6.91889	2.96735	0	0	0	-0.0278287	0.0187049	0.0802059	0.221406	-0.115531	0.147715	0.0969265	0.00347704	0.0496084	0.00650241
hsa-mir-4792	-0.00101073	0.0267307	0.0569208	0.0246635	0.0215016	9.19424	2.3949	0	0	0	-0.00537102	0.0153724	0.040548	0.111745	-0.0503726	0.0514082	0.0505202	0.0010457	0.0254551	0.00192096
hsa-mir-3195	-0.00184688	0.0241193	0.0477151	0.0211889	0.0224777	5.14294	2.11806	0	0	0	-0.00462332	0.0147476	0.040701	0.216491	0.00365628	0.0640877	0.0469964	0.00108599	0.02372	0.0017139
hsa-mir-3611	-0.0019778	0.0670683	0.0992212	0.0611252	0.0668718	2.55411	1.01829	0	0	0	0.0249209	0.0589605	0.0973712	0.21737	-0.0283711	0.0112966	0.103117	0.00147195	0.0650333	0.00303666
hsa-mir-4771-2	-0.00259594	0.0301856	0.061798	0.0339007	0.0300535	3.9041	1.49739	0	0	0	0.00180854	0.0227446	0.0513973	0.167433	-0.0476658	0.0254953	0.0588578	0.00155481	0.0298507	0.000874219
hsa-mir-614	-0.00381292	0.0458233	0.09558	0.049661	0.0432614	5.03573	2.05052	0	0	0	-0.0137116	0.0268905	0.0794758	0.172909	-0.0122743	0.0427039	0.0895822	0.00148144	0.0448169	0.00133542
hsa-mir-548n	-0.00411361	0.0567682	0.0920379	0.056741	0.0585909	2.67253	1.18125	0	0	0	0.0163428	0.0471449	0.0913715	0.223859	0.014441	0.0208992	0.0916479	0.00245847	0.0544823	0.00149624
hsa-mir-597	-0.00481997	0.103318	0.157391	0.11567	0.116111	2.28754	1.02869	0	0	0.161667	0.0393884	0.0918174	0.163986	0.220367	0.0317769	0.0445616	0.161569	0.00278474	0.105764	0.00374779
hsa-mir-3910-2	-0.00491045	0.0387252	0.0744746	0.0401875	0.037331	3.67965	1.59987	0	0	0	0.00176079	0.0283912	0.0657934	0.196325	-0.0164088	0.0134269	0.0742301	0.00317164	0.0394136	0.000838115
hsa-mir-1245b	-0.00590805	0.0420297	0.069052	0.0422678	0.0398063	2.81103	1.15797	0	0	0	0.0108509	0.034932	0.0655789	0.186912	-0.00779531	0.0236489	0.0691897	0.00255045	0.0424061	0.00169915
hsa-mir-4715	-0.00606855	0.0194284	0.0387631	0.0176106	0.0166354	6.5018	1.86132	0	0	0	-0.00223296	0.0128134	0.0312483	0.124126	-0.0651377	0.0507735	0.0379027	0.00118283	0.0186019	0.000484386
hsa-mir-3126	-0.00691774	0.0824011	0.123473	0.0835484	0.090423	2.26753	1.08062	0	0	0.0875105	0.0306024	0.0751896	0.130038	0.252457	0.0330144	0.0413536	0.13034	0.00253937	0.0854536	0.00257197
hsa-mir-6865	-0.00705338	0.0203012	0.0442598	0.0207832	0.0190576	5.19295	2.15865	0	0	0	-0.00314753	0.0126814	0.0315244	0.181671	-0.0728158	0.0663468	0.0425901	0.00106566	0.0205889	0.00097041
hsa-mir-7848	-0.00745759	0.0146473	0.034428	0.0158186	0.0131477	8.04078	2.25413	0	0	0	-0.00347357	0.00852966	0.0246537	0.101445	-0.0683979	0.0225416	0.0327502	0.000904193	0.0155571	0.000443887
hsa-mir-548ar	-0.00870258	0.0294855	0.0589055	0.0313303	0.0278811	4.63309	1.44942	0	0	0	0.00327086	0.0225418	0.046933	0.124584	-0.0459487	0.0453952	0.0558738	0.000491294	0.0293275	0.00103318
hsa-mir-4748	-0.00882761	0.0380875	0.0731265	0.0390342	0.0379286	3.67551	1.55455	0	0	0	0.00506286	0.0290165	0.0614797	0.194816	-0.0498753	0.0242156	0.0738559	0.000389228	0.0401541	0.00139268
hsa-mir-548q	-0.00886827	0.156625	0.193631	0.170336	0.178261	1.54647	0.604048	0	0	0.274415	0.108254	0.173507	0.241354	0.194646	0.00188243	0.0203116	0.19769	0.00502152	0.155506	0.00259328
hsa-mir-611	-0.00973529	0.0385634	0.0758531	0.0421583	0.0373702	3.95552	1.51038	0	0	0	0.0049053	0.0293711	0.0597927	0.156074	-0.0269616	0.0444233	0.073878	0.00131527	0.039979	0.00127095
hsa-mir-6823	-0.00996907	0.0233702	0.0450021	0.0161137	0.0202991	6.03703	2.46791	0	0	0	-0.00762128	0.0118573	0.0376546	0.249605	-0.0955937	0.147189	0.047726	0.00141738	0.0223247	0.00208795
hsa-mir-6856	-0.0107002	0.0433079	0.079502	0.0418878	0.042941	3.82982	1.51056	0	0	0	0.00353427	0.0324708	0.0703757	0.18899	0.0293651	0.0177012	0.0785254	0.00327239	0.0420752	0.000597454
hsa-mir-4689	-0.0107316	0.0313765	0.0652125	0.0284267	0.0244009	5.43767	3.39206	0	0	0	-0.0148783	0.0129168	0.043288	0.258345	-0.00290546	0.0759138	0.062265	0.00221302	0.0296421	0.00185373
hsa-mir-4750	-0.0116148	0.0314649	0.065144	0.0336941	0.0319525	4.49339	1.72542	0	0	0	0.000934767	0.0235419	0.0513102	0.166304	-0.0509243	0.0723524	0.0618582	0.00192831	0.0318032	0.00148278
hsa-mir-548at	-0.0116755	0.0431705	0.0733324	0.0408137	0.0392948	3.52209	1.21001	0	0	0	0.0108179	0.0346622	0.062893	0.147901	-0.0436696	0.0163389	0.0741417	0.00160696	0.0445197	0.00138733
hsa-mir-4769	-0.0126782	0.0162762	0.0371753	0.0188065	0.0144181	4.96366	2.08353	0	0	0	-0.00229451	0.0108543	0.0263601	0.14464	-0.0556394	0.0392591	0.0340827	0.000768389	0.0161379	0.000737678
hsa-mir-378f	-0.0130017	0.0474411	0.0862344	0.0493427	0.0488752	3.35607	1.57075	0	0	0	0.00821165	0.0379638	0.080349	0.217785	0.0202244	0.0317048	0.0858531	0.00254662	0.0498409	0.00100828
hsa-mir-6818	-0.0135273	0.141551	0.189629	0.162571	0.162756	1.6139	0.735964	0	0	0.254165	0.0799477	0.147475	0.226172	0.213452	0.0163684	0.02954	0.191531	0.00290076	0.13974	0.00223604
hsa-mir-6757	-0.0138866	0.0495327	0.0888385	0.0552785	0.0499553	3.06424	1.30974	0	0	0	0.011166	0.0407837	0.0751682	0.176437	0.0144926	0.0268546	0.0820584	0.00174847	0.0472112	0.00113162
hsa-mir-6506	-0.0139158	0.0743022	0.117025	0.0818327	0.0713005	2.6277	0.988931	0	0	0	0.0264145	0.0638612	0.109534	0.146394	-0.018353	0.0177378	0.112708	0.00323693	0.0767752	0.00138746
hsa-mir-4425	-0.0140988	0.0224981	0.0437561	0.0193092	0.0205487	5.03843	1.80777	0	0	0	-0.00205911	0.0153006	0.0383747	0.172664	-0.0482387	0.0260949	0.0452111	0.00150834	0.0220584	0.000471995
hsa-mir-6756	-0.0145878	0.0344412	0.0657063	0.0315111	0.0348786	4.12496	1.88969	0	0	0	-0.000169483	0.0245675	0.0532631	0.239811	0.0667643	0.0434874	0.0707802	0.00336923	0.0353034	0.00132595
hsa-mir-4436b-2	-0.0150133	0.016556	0.0361787	0.0167208	0.0135397	12.3295	2.0824	0	0	0	-0.00349385	0.00958327	0.0273727	0.0143648	-0.0264297	0.0495111	0.0310325	0.00107566	0.0148693	0.000779008
hsa-mir-6830	-0.016055	0.0183988	0.0363046	0.0164071	0.0162322	5.26969	1.93032	0	0	0	-0.00145073	0.0128294	0.0297922	0.159054	0.00224354	0.0306787	0.0352497	0.00182451	0.0178446	0.000355745
hsa-mir-6791	-0.0168831	0.0261726	0.0547848	0.0263797	0.0279027	4.87448	1.85808	0	0	0	0.00097948	0.0186279	0.0411107	0.180833	-0.0264467	0.0715133	0.0531554	0.00232198	0.0257858	0.00090421
hsa-mir-6819	-0.017912	0.0239559	0.0505942	0.0235837	0.0240751	4.78748	1.81227	0	0	0	-0.00125906	0.0172504	0.0396631	0.170064	-0.0204282	0.0159019	0.0477933	0.00062832	0.0228732	0.00151079
hsa-mir-6742	-0.0192335	0.0506837	0.0862472	0.0501884	0.0506685	3.01247	1.16107	0	0	0	0.0131721	0.0437091	0.0816489	0.169853	-0.0523293	0.0278436	0.0847615	0.00335183	0.0502187	0.00159401
hsa-mir-371b	-0.0193631	0.0425905	0.0744028	0.0411489	0.0406322	3.37366	1.26262	0	0	0	0.00726377	0.0347761	0.0676208	0.158599	-0.0290645	0.0196999	0.0742874	0.00186308	0.0427003	0.00198136
hsa-mir-3146	-0.0194626	0.0415763	0.0719343	0.0389287	0.0421928	3.21367	1.298	0	0	0	0.00926374	0.0332301	0.0667675	0.197431	-0.0163424	0.0382595	0.0740998	0.00219845	0.0397414	0.00118413
hsa-mir-3196	-0.0197157	0.0329158	0.0681853	0.0306431	0.0288256	5.26399	2.34471	0	0	0	-0.0117609	0.0165877	0.0547888	0.186127	-0.105397	0.123479	0.0645616	0.00242513	0.0320186	0.000899262
hsa-mir-6073	-0.0202024	0.0177069	0.0370297	0.0162854	0.0158691	5.51753	1.90903	0	0	0	-0.00269391	0.0110559	0.0291359	0.138645	-0.0832366	0.072202	0.0379531	0.00134257	0.0180063	0.000686587
hsa-mir-4771-1	-0.0208287	0.0286698	0.0621225	0.0336985	0.0299316	4.03716	1.62494	0	0	0	0.000922131	0.0217239	0.0501521	0.150693	-0.0170574	0.0427925	0.0578467	0.00389274	0.028418	0.000768296
hsa-mir-6775	-0.0208359	0.0355642	0.0714242	0.0371794	0.0360494	4.16574	1.74095	0	0	0	-0.000120229	0.0252576	0.0585693	0.176967	0.0107236	0.0229461	0.0697186	0.00226063	0.0356727	0.000974551
hsa-mir-2681	-0.0209114	0.065888	0.114131	0.0572018	0.0600899	3.82001	2.8681	0	0	0	-0.0245927	0.0324118	0.103634	0.381212	-0.0499877	0.107477	0.115831	0.00337014	0.0630993	0.00604415
hsa-mir-548ag-1	-0.0220429	0.00945041	0.0203784	0.00897012	0.00756447	6.1659	2.61807	0	0	0	-0.00279857	0.0050598	0.0145514	0.149155	-0.0489764	0.0634539	0.0192985	0.000926984	0.00961756	0.000581097
hsa-mir-3916	-0.0222613	0.0271056	0.0533207	0.0229397	0.0249957	5.29525	1.92774	0	0	0	-0.00212049	0.0180651	0.0423529	0.170641	-0.0337433	0.0302517	0.0519927	0.00207872	0.0258088	0.00103689
hsa-mir-1302-3	-0.0226693	0.013536	0.0274726	0.0114472	0.0105512	7.47838	2.10585	0	0	0	-0.00250609	0.00860067	0.0213295	0.0863163	-0.0990052	0.0378479	0.0269669	0.0015148	0.0135533	0.000676168
hsa-mir-378g	-0.0226704	0.0134974	0.0263213	0.0102547	0.00985528	7.93393	2.5795	0	0	0	-0.00332106	0.00755196	0.0199465	0.119991	-0.0641502	0.0492204	0.0262061	0.000670047	0.0127303	0.000408126
hsa-mir-4669	-0.022874	0.0344136	0.0682264	0.0284075	0.0352184	5.93423	1.81144	0	0	0	-0.00325987	0.0232906	0.0609642	0.161155	0.0057628	0.0419663	0.0680752	0.00176695	0.0323449	0.00069219
hsa-mir-891b	-0.0229636	2.06274	3.41251	0.883717	1.47754	8.73543	6.61659	0	0	0	-1.66276	0.281751	2.42476	0.626476	0.24937	0.150065	3.53456	0.111204	1.95266	0.259733
hsa-mir-3658	-0.0232239	0.015733	0.0332597	0.0135202	0.0138687	6.75188	2.04206	0	0	0	-0.00323646	0.00969867	0.0263622	0.117714	-0.0618106	0.0286278	0.0325722	0.00161974	0.0160434	0.000769643
hsa-mir-3692	-0.0234856	0.0235057	0.0481934	0.0252063	0.0218891	4.55834	1.61706	0	0	0	0.0023859	0.0180101	0.0369272	0.117265	-0.0762924	0.0336779	0.0448415	0.0012308	0.0233173	0.000466722
hsa-mir-6864	-0.0241639	0.012929	0.0249248	0.00924592	0.00967026	7.38034	2.70819	0	0	0	-0.00322079	0.00766875	0.020527	0.160464	-0.106018	0.044893	0.0260446	0.00090243	0.0133475	0.0011693
hsa-mir-1256	-0.0242747	0.0789824	0.118704	0.0756843	0.079941	2.49764	0.96487	0	0	0	0.0305439	0.0724428	0.120161	0.174896	-0.0186096	0.0371771	0.121246	0.00514425	0.0808679	0.00305589
hsa-mir-4722	-0.0247112	0.0154326	0.0322863	0.0132443	0.0128332	6.57583	2.18698	0	0	0	-0.00476632	0.00828689	0.0269158	0.122821	-0.0552844	0.0205253	0.0307007	0.00118591	0.0145929	0.000586066
hsa-mir-3149	-0.0252108	0.0426831	0.0713364	0.0397386	0.0406001	3.19656	1.18137	0	0	0	0.0110391	0.0351192	0.0640503	0.15547	-0.0341916	0.00805358	0.0717195	0.00162757	0.0429369	0.000639009
hsa-mir-3116-2	-0.0253551	0.0224063	0.0465026	0.022464	0.0210996	4.64071	1.79794	0	0	0	-0.00209556	0.0154769	0.0375926	0.147346	-0.0339007	0.0232509	0.0451395	0.00123483	0.0223789	0.00144074
hsa-mir-7113	-0.025376	0.0603604	0.0960541	0.0571854	0.0621094	2.63814	1.14319	0	0	0	0.0203693	0.0521205	0.0887848	0.209495	0.00917937	0.0202363	0.0990109	0.00225903	0.0618821	0.00138077
hsa-mir-6789	-0.0264548	0.0338839	0.0728429	0.0324597	0.0368235	6.08004	2.33062	0	0	0	-0.00875822	0.0197581	0.0578187	0.187572	-0.0669466	0.060509	0.0719879	0.00235604	0.0330337	0.00291723
hsa-mir-2467	-0.0276732	0.033723	0.0670066	0.0304481	0.0317912	5.05532	2.01454	0	0	0	-0.00385736	0.0204447	0.0549815	0.174876	-0.0601706	0.0849048	0.0677651	0.000949868	0.0331042	0.00203542
hsa-mir-4644	-0.0288339	0.0157777	0.0351652	0.0172184	0.0131141	6.80085	1.93632	0	0	0	-0.00134052	0.010399	0.0244252	0.0447749	-0.0843121	0.027474	0.0315072	0.000566499	0.0156817	0.000629191
hsa-mir-6758	-0.0302097	0.059843	0.0947078	0.0547839	0.0586117	2.93649	1.16288	0	0	0	0.0157338	0.0503657	0.087031	0.176856	-0.0316525	0.0299598	0.0956828	0.00278314	0.0579048	0.000960109
hsa-mir-4494	-0.0302125	0.0333131	0.0643024	0.0318075	0.0317854	4.59441	1.81014	0	0	0	-0.00304561	0.0229875	0.056125	0.158488	0.0221275	0.0396697	0.0662005	0.00101274	0.032595	0.00162406
hsa-mir-4803	-0.0315522	0.00920541	0.0202747	0.00899904	0.00780895	5.90645	2.29558	0	0	0	-0.00217182	0.0053438	0.0145577	0.122595	-0.043638	0.0324957	0.0197663	0.00133849	0.00925583	0.00038263
hsa-mir-4422	-0.0315588	0.0417032	0.0772134	0.0383125	0.0401011	3.80506	2.61532	0	0	0	-0.0102004	0.0237117	0.0624622	0.337879	0.206	0.099563	0.0840612	0.00258257	0.0420298	0.0016788
hsa-mir-4730	-0.0321018	0.0265899	0.0517935	0.0235191	0.0242864	5.93033	1.75898	0	0	0	-0.00149005	0.0187675	0.0419881	0.100786	-0.0564429	0.0384656	0.0506734	0.00101895	0.0255085	0.000575556
hsa-mir-3116-1	-0.0331775	0.0330193	0.0634537	0.0308162	0.0317244	4.33685	1.61918	0	0	0	0.000649403	0.0239851	0.0530876	0.149079	-0.0530679	0.0243211	0.06168	0.00336793	0.0312393	0.00184958
hsa-mir-4795	-0.0333088	0.0671747	0.0981805	0.0636759	0.0624216	2.35117	0.916524	0	0	0	0.0294911	0.0578664	0.0888337	0.147578	-0.013125	0.0473526	0.0968149	0.00147589	0.0647023	0.0019588
hsa-mir-544b	-0.0335943	0.03639	0.0727027	0.0385035	0.0347529	4.28409	1.38597	0	0	0	0.00497395	0.0287675	0.0573272	0.0893622	-0.0897428	0.0235454	0.0673991	0.00162104	0.0354639	0.0010215
hsa-mir-548ai	-0.034565	0.0492738	0.0824026	0.0490435	0.0456937	2.87809	1.09161	0	0	0	0.0127855	0.0409938	0.0724609	0.128579	-0.0390493	0.0638762	0.0793474	0.00176706	0.0476612	0.00122674
hsa-mir-4671	-0.0356671	0.0138985	0.0266752	0.0103913	0.0114246	5.89649	2.05889	0	0	0	-0.00293584	0.00818735	0.0223011	0.145862	-0.0373448	0.0688428	0.0269783	0.00113129	0.0130422	0.000502995
hsa-mir-4744	-0.0357441	0.0216583	0.04661	0.0253894	0.0200636	4.64485	1.47087	0	0	0	0.00202604	0.0167478	0.0343413	0.0577763	-0.0568345	0.0243503	0.0413755	0.0015328	0.0213949	0.000404003
hsa-mir-1539	-0.0361453	0.0309381	0.0567536	0.0276006	0.0297352	4.05989	1.64124	0	0	0	0.00160668	0.0235842	0.0507496	0.176681	-0.0168985	0.0342276	0.0602034	0.00142611	0.0306293	0.00170258
hsa-mir-6857	-0.0361501	0.0168788	0.0412143	0.0193934	0.0155318	5.65629	2.29782	0	0	0	-0.00432046	0.00945783	0.0281821	0.109024	-0.0593563	0.032912	0.0374295	0.00219456	0.0174972	0.000627511
hsa-mir-7106	-0.0365385	0.0230692	0.0492813	0.0210229	0.0209348	5.50642	2.36139	0	0	0	-0.00638421	0.0127943	0.0369561	0.170744	-0.0550302	0.0469041	0.0467438	0.00136012	0.0223182	0.000417792
hsa-mir-5087	-0.03657	0.0260098	0.0484294	0.0220775	0.0217337	5.07288	1.72605	0	0	0	-0.000987542	0.0182847	0.0409331	0.112899	-0.0481161	0.0213401	0.0487556	0.00161692	0.0250865	0.000871536
hsa-mir-3919	-0.0366108	0.107293	0.187863	0.0587146	0.0620989	9.22042	3.87277	0	0	0	-0.0631121	0.0360854	0.145148	0.180952	-0.196288	0.347283	0.190192	0.0129482	0.102791	0.00899145
hsa-mir-3160-1	-0.0368043	0.0142962	0.029499	0.0132292	0.012049	5.96892	1.7127	0	0	0	-0.000756327	0.0102857	0.0233145	0.0606815	-0.0965222	0.0297275	0.0288498	0.000636676	0.0144539	0.000723211
hsa-mir-3657	-0.0377259	0.017013	0.0337026	0.0141423	0.0144676	6.36064	1.82638	0	0	0	-0.00164146	0.0114455	0.0281841	0.0826773	-0.0642894	0.0253187	0.033059	0.00140725	0.0163982	0.000850761
hsa-mir-6867	-0.0379871	0.0186549	0.0409504	0.0185399	0.0167505	6.3019	1.96506	0	0	0	-0.00283414	0.0117473	0.032848	0.0738594	-0.0467342	0.0160663	0.0386139	0.00214716	0.0183034	0.000494268
hsa-mir-4639	-0.0381118	0.0543894	0.0897537	0.0486014	0.0575964	3.22305	1.25302	0	0	0	0.0118581	0.04478	0.0894873	0.192577	-0.0119424	0.0353321	0.0946162	0.00422195	0.0532896	0.000985323
hsa-mir-938	-0.0382355	0.0367448	0.0648598	0.0317621	0.0357106	3.76292	1.47744	0	0	0	0.00543281	0.0285119	0.0586923	0.178649	-0.0267675	0.0370512	0.066573	0.000886868	0.0351478	0.00113524
hsa-mir-4466	-0.038266	0.0585629	0.109772	0.0578493	0.048548	5.86582	2.15907	0	0	0	-0.00954695	0.0353142	0.0831662	0.0937235	-0.258998	0.23641	0.0993806	0.00403072	0.0547874	0.00546079
hsa-mir-6816	-0.0384512	0.0250632	0.0539573	0.0279845	0.0243638	4.23817	1.72097	0	0	0	0.000661993	0.0182446	0.0404944	0.1237	-0.0512068	0.0442899	0.049941	0.00102726	0.0249492	0.00118885
hsa-mir-6084	-0.0390133	0.0387444	0.0721353	0.0317014	0.0339886	5.11185	2.05635	0	0	0	-0.00718559	0.0247533	0.0600921	0.17065	-0.0761032	0.0929214	0.0712891	0.0023893	0.0370218	0.00155338
hsa-mir-378b	-0.0391966	0.0139923	0.0286171	0.0124543	0.0119694	5.57341	2.03023	0	0	0	-0.00171116	0.0094693	0.0223736	0.119132	-0.016519	0.0194481	0.0271334	0.00125284	0.0133455	0.000409138
hsa-mir-3663	-0.0396401	0.0471974	0.089638	0.0290866	0.0277967	11.1164	4.60718	0	0	0	-0.032887	0.00849281	0.0644827	0.148014	-0.322624	0.363698	0.0891494	0.00372943	0.0455738	0.00618644
hsa-mir-1289-1	-0.0398545	0.0314881	0.0620057	0.0317575	0.0318776	4.04878	1.63207	0	0	0	0.00340293	0.0233589	0.0518225	0.153065	-0.0536697	0.0542295	0.0621543	0.00191045	0.0309061	0.00136919
hsa-mir-1231	-0.0412977	0.033624	0.0609838	0.0270571	0.03124	4.11297	1.87863	0	0	0	-0.00425275	0.0218569	0.0565135	0.225871	-0.0113678	0.0145285	0.0654782	0.00134232	0.0334601	0.00179193
hsa-mir-6739	-0.0417036	0.0694595	0.108131	0.0663925	0.0704932	2.64996	1.09467	0	0	0	0.0216306	0.0590552	0.109161	0.17238	-0.00995531	0.0264699	0.110693	0.00201765	0.0685485	0.00108454
hsa-mir-6878	-0.042348	0.0449133	0.0789006	0.0431142	0.0459225	3.21963	1.22612	0	0	0	0.00964692	0.0375227	0.0723244	0.15112	-0.00228497	0.0342104	0.0818101	0.00181984	0.0455209	0.000628501
hsa-mir-6771	-0.0424694	0.0200232	0.0413474	0.0172999	0.018178	5.39096	1.99256	0	0	0	-0.00353151	0.0127856	0.0337504	0.139624	-0.0523613	0.0327812	0.0423126	0.00120762	0.0200601	0.000372731
hsa-mir-3662	-0.044435	0.804935	1.30387	0.791008	0.775133	3.22038	2.53012	0	0.174093	0.721874	-0.306512	0.410867	1.49128	0.356112	-0.498563	0.384553	1.24676	0.097986	0.751234	0.192671
hsa-mir-4504	-0.0462844	0.0136394	0.0273623	0.0109596	0.01072	7.20474	2.07609	0	0	0	-0.0027983	0.00858409	0.0214903	0.0588374	-0.111954	0.0769539	0.0268283	0.000939193	0.0134155	0.000622057
hsa-mir-7108	-0.0463211	0.0173317	0.0388879	0.0159831	0.0141851	6.20594	2.86781	0	0	0	-0.00733196	0.00714245	0.0264558	0.14899	-0.080056	0.0772834	0.0355441	0.00135642	0.0164361	0.00136803
hsa-mir-4516	-0.0478721	0.027413	0.0565339	0.0259018	0.0241932	5.04277	1.81554	0	0	0	-0.00271666	0.0183175	0.0458559	0.0972146	-0.0565133	0.0390153	0.0536041	0.00259951	0.0268831	0.000673872
hsa-mir-6504	-0.0478846	0.0181295	0.0361251	0.0167549	0.0145858	5.95972	1.68563	0	0	0	0.000275912	0.0132661	0.0283814	0.026829	-0.0688836	0.0254926	0.0358624	0.000953402	0.0194128	0.000661135
hsa-mir-603	-0.0481015	0.0109594	0.0230445	0.00899872	0.00812133	6.70274	2.53221	0	0	0	-0.00425244	0.00548882	0.0168115	0.100247	-0.098473	0.0632985	0.0222352	0.000763463	0.0105891	0.000687257
hsa-mir-4511	-0.0527254	0.0461132	0.0808925	0.0429617	0.0455509	3.30275	1.23847	0	0	0	0.0102806	0.0378625	0.071044	0.132901	-0.0382212	0.0411466	0.0813377	0.00196009	0.0481343	0.00075781
hsa-mir-3175	-0.0533384	0.0355596	0.0697489	0.0355501	0.0332728	3.94365	1.58267	0	0	0	0.000990673	0.0249426	0.0582951	0.117155	-0.0395159	0.0510343	0.0651588	0.00246171	0.034436	0.00193689
hsa-mir-6780a	-0.0541929	0.0259281	0.0487783	0.0238984	0.0251313	3.94321	1.54052	0	0	0	0.00252442	0.0197934	0.0419879	0.139669	-0.0614376	0.0382115	0.0513541	0.00103861	0.0267152	0.000501875
hsa-mir-3129	-0.0543115	0.276221	0.415978	0.382347	0.399367	1.65643	1.27906	0	0.185848	0.531269	0.0860224	0.312682	0.616959	0.370054	-0.0319593	0.0687231	0.421429	0.0123157	0.275137	0.0250674
hsa-mir-4670	-0.0543943	0.0320434	0.058203	0.0289164	0.0317822	3.70367	1.5285	0	0	0	0.00580499	0.0254181	0.049635	0.167632	-0.0397087	0.021064	0.0614252	0.000935244	0.0328846	0.0015487
hsa-mir-4510	-0.0549602	0.0121633	0.0254577	0.0103066	0.0101404	6.38636	2.88977	0	0	0	-0.00452381	0.00667612	0.0177074	0.160876	-0.0543612	0.066034	0.0254373	0.00053632	0.0125155	0.000744075
hsa-mir-6796	-0.0555737	0.0612525	0.110394	0.0599442	0.0604979	3.58345	1.8398	0	0	0	0.000785965	0.0443028	0.0949618	0.20546	-0.1162	0.187948	0.10794	0.00198874	0.0578644	0.00382934
hsa-mir-4419b	-0.0560227	0.024411	0.0460658	0.0200214	0.0220847	4.86761	1.63858	0	0	0	-0.000302877	0.0172629	0.0411795	0.110827	-0.0488764	0.0386864	0.0471479	0.00158219	0.0251343	0.00140572
hsa-mir-4695	-0.0564807	0.0279875	0.0552011	0.02542	0.0214757	4.85815	2.45309	0	0	0	-0.00609512	0.0150947	0.0426576	0.148292	-0.176634	0.122976	0.051057	0.000944097	0.0263331	0.00326473
hsa-mir-4436b-1	-0.0565369	0.0171276	0.0345112	0.0143996	0.0131653	6.37252	2.35643	0	0	0	-0.00529982	0.00947256	0.0273519	0.0856954	-0.0947493	0.0875354	0.0331457	0.000974852	0.0161235	0.000976042
hsa-mir-3945	-0.057101	0.0298834	0.0573334	0.0289969	0.0272264	4.00905	1.55916	0	0	0	0.00290392	0.023074	0.0472276	0.104715	-0.0353632	0.0223282	0.0555589	0.00192301	0.0298647	0.000859655
hsa-mir-6817	-0.0573531	0.0329446	0.0595485	0.0293933	0.0292976	4.17538	1.43954	0	0	0	0.00442009	0.0248878	0.0504101	0.0883759	-0.0591355	0.0326653	0.0607226	0.000865201	0.0333882	0.00136534
hsa-mir-6831	-0.0583168	0.0171831	0.0372794	0.0153212	0.0139897	6.99973	2.42123	0	0	0	-0.00505724	0.00942429	0.0262441	0.0658455	-0.105324	0.0684162	0.0340892	0.0011687	0.0166321	0.00173459
hsa-mir-4679-1	-0.0593835	0.0232702	0.0425812	0.0212429	0.0180475	3.90316	1.62292	0	0	0	-0.000465268	0.0170377	0.0346251	0.0946748	-0.0353001	0.0275106	0.0412161	0.00139397	0.0225583	0.000733267
hsa-mir-5681b	-0.0595664	0.0334495	0.0623177	0.0198582	0.0264693	5.90911	3.39727	0	0	0	-0.0176267	0.0126117	0.0483599	0.346367	0.0744908	0.0478238	0.0708499	0.00186719	0.0341971	0.00145546
hsa-mir-5585	-0.0605769	0.0184373	0.0368667	0.0175636	0.0167229	4.54285	1.50694	0	0	0	0.00181143	0.0143904	0.0291395	0.0621976	-0.104987	0.02759	0.0363496	0.00100607	0.0184117	0.000655776
hsa-mir-548al	-0.0609313	0.0245352	0.0461659	0.018571	0.0226159	5.01199	1.67549	0	0	0	-0.000736932	0.0179042	0.0400316	0.13104	-0.0537736	0.0364541	0.049106	0.00170617	0.0249032	0.00059917
hsa-mir-4637	-0.0625239	0.0127732	0.0259969	0.0108696	0.00995583	5.61803	2.07431	0	0	0	-0.00230045	0.00845531	0.0193903	0.0769836	-0.0692472	0.045551	0.0252362	0.000563886	0.012639	0.000688106
hsa-mir-4747	-0.0629433	0.0238096	0.0514272	0.0243927	0.0237576	4.45644	1.78559	0	0	0	-0.0025659	0.0157766	0.0426507	0.11452	-0.0456183	0.0540754	0.0483432	0.00263356	0.0232858	0.001018
hsa-mir-3685	-0.0640008	0.0123446	0.0238688	0.00876466	0.0105087	6.29103	1.97944	0	0	0	-0.00213766	0.00813585	0.0205621	0.10513	-0.066753	0.0362151	0.0253715	0.000632935	0.0122706	0.000575853
hsa-mir-6876	-0.0643479	0.0116586	0.0227046	0.00856139	0.00856821	7.24131	2.18625	0	0	0	-0.00197819	0.00767497	0.0179897	0.0445945	-0.107969	0.0777645	0.0231443	0.00081374	0.0115985	0.000649345
hsa-mir-642b	-0.0643612	0.0313006	0.0575795	0.027019	0.0274969	4.41134	1.52207	0	0	0	0.000636732	0.0234964	0.0492367	0.0839447	-0.0401959	0.0234867	0.0579856	0.00194203	0.0308387	0.00185843
hsa-mir-4712	-0.0644476	0.0165359	0.0347776	0.016688	0.0145597	4.99343	1.70887	0	0	0	0.000187025	0.0121936	0.0265572	0.0424563	-0.0549773	0.0273856	0.0327073	0.000889805	0.0163493	0.000601228
hsa-mir-3163	-0.0644505	0.0178195	0.0349706	0.0148033	0.0170296	5.1817	1.6912	0	0	0	6.21228e-05	0.013263	0.0292403	0.103025	-0.0460157	0.0373391	0.0356216	0.000715569	0.0180439	0.000523518
hsa-mir-6861	-0.0663648	0.0148185	0.0316349	0.0122867	0.0118998	7.03914	2.40006	0	0	0	-0.00435749	0.00814907	0.0231183	0.0646555	-0.0896835	0.0648345	0.0296494	0.000739788	0.0148011	0.000205764
hsa-mir-550b-2	-0.0668416	0.0147074	0.0275801	0.00862676	0.0107809	7.41172	2.93536	0	0	0	-0.00618126	0.00658329	0.0226945	0.18109	-0.0378102	0.0283127	0.0290581	0.000949839	0.0143681	0.00108911
hsa-mir-4426	-0.0679866	0.0282398	0.0549709	0.0234664	0.026888	4.52216	2.06068	0	0	0	-0.0054059	0.0169123	0.0451782	0.196954	-0.0407795	0.0645858	0.0566304	0.00197726	0.0263371	0.00118719
hsa-mir-548az	-0.0681789	0.0715934	0.127339	0.0527664	0.0508824	7.9497	2.93068	0	0	0	-0.0252962	0.031605	0.10731	0.0818796	-0.772099	0.857609	0.118912	0.00694043	0.0657594	0.0113376
hsa-mir-4729	-0.0688791	0.0173259	0.0333806	0.0145589	0.0144192	4.94472	1.81299	0	0	0	-0.00134276	0.0122173	0.0269948	0.0867333	-0.071104	0.025361	0.0351444	0.00168044	0.0178035	0.000579849
hsa-mir-1322	-0.0708743	0.0145541	0.0270034	0.00953115	0.0115864	7.05243	2.07547	0	0	0	-0.00263758	0.00895651	0.0238263	0.0811266	-0.0636461	0.0210482	0.0278685	0.000483435	0.0142694	0.000408761
hsa-mir-892c	-0.0713265	0.614138	0.966862	0.234468	0.379729	8.86589	7.25873	0	0	0	-0.523821	0.0461448	0.700443	0.637921	0.181786	0.107654	1.03643	0.0331318	0.550295	0.0705738
hsa-mir-6866	-0.0720364	0.0254234	0.0464714	0.0222936	0.023084	4.32141	1.31353	0	0	0	0.00538199	0.0204598	0.0388441	0.0430351	-0.0836354	0.0175984	0.046638	0.0019651	0.02541	0.00141778
hsa-mir-564	-0.0744297	0.0435874	0.0781954	0.0400379	0.0464308	3.61267	1.46111	0	0	0	0.00736753	0.0345094	0.0684735	0.157245	-0.0210009	0.0417577	0.0812354	0.00146747	0.0428856	0.000795358
hsa-mir-599	-0.0748118	1.72108	3.07228	0.83464	1.00401	8.24569	4.83848	0	0	0.113816	-1.42795	0.264387	2.09439	0.300368	-0.111384	0.311068	3.13666	0.149328	1.7187	0.126392
hsa-mir-4635	-0.0758605	0.0127124	0.0246635	0.00973834	0.00905761	6.8042	2.17996	0	0	0	-0.00285628	0.00810322	0.0189747	0.0218845	-0.0820819	0.0310612	0.0242527	0.00103097	0.0122712	0.000590487
hsa-mir-4720	-0.0790561	0.0147035	0.0294918	0.0115515	0.010203	6.34949	2.48517	0	0	0	-0.00431979	0.00805357	0.0221842	0.0590007	-0.143135	0.107566	0.0282476	0.00116331	0.0138945	0.000684215
hsa-mir-3914-1	-0.0796834	0.0140861	0.0273584	0.0108441	0.0118746	5.48861	2.05482	0	0	0	-0.00233032	0.00912045	0.0229356	0.108157	-0.0718358	0.0572814	0.026919	0.00149409	0.0131631	0.000630827
hsa-mir-6790	-0.0797686	0.0134649	0.02791	0.0102115	0.0104345	6.91734	2.45637	0	0	0	-0.00504113	0.00682988	0.0209207	0.0715256	-0.0810518	0.0564958	0.0286953	0.000720463	0.0138419	0.00069734
hsa-mir-4799	-0.0828357	0.0240016	0.0440352	0.0179656	0.0203594	5.26661	1.83264	0	0	0	-0.0018173	0.0168371	0.0376829	0.0929504	-0.0477794	0.0209557	0.0458164	0.00135711	0.0231076	0.00100034
hsa-mir-4433b	-0.083722	0.180633	0.300072	0.160395	0.186026	3.54523	2.04061	0	0	0.131628	-0.0291607	0.125561	0.311442	0.2726	-0.0818944	0.14364	0.314748	0.0113206	0.186119	0.0157966
hsa-mir-548ax	-0.0856698	0.0107341	0.020296	0.00760615	0.00790629	6.01783	2.17376	0	0	0	-0.00244312	0.00651179	0.016335	0.0737127	-0.0569608	0.0166849	0.020858	0.00111068	0.0106213	0.000589947
hsa-mir-5006	-0.0864955	0.047723	0.0802243	0.0411053	0.0437274	3.44678	1.32638	0	0	0	0.00913443	0.038592	0.0701441	0.0994552	-0.0703629	0.0441504	0.0795226	0.00313911	0.0459548	0.00181146
hsa-mir-3121	-0.0867439	0.0160154	0.0312163	0.0126106	0.0144489	5.80578	1.71219	0	0	0	0.000375168	0.0115172	0.0263331	0.0415274	-0.0764976	0.0220471	0.0325495	0.00087805	0.0159573	0.000551898
hsa-mir-3937	-0.0878397	0.470757	0.848785	0.24785	0.338692	8.69924	5.15968	0	0	0	-0.354355	0.079518	0.622771	0.352161	0.26539	0.0656994	0.878301	0.0295746	0.464156	0.0469515
hsa-mir-4659b	-0.0885042	0.0127812	0.0240612	0.00908922	0.00978717	5.85996	2.05331	0	0	0	-0.00208242	0.00819204	0.0204331	0.0715945	-0.069116	0.0323254	0.0244051	0.000371024	0.0124547	0.000530733
hsa-mir-5693	-0.0885352	0.0154646	0.0321037	0.0124294	0.012085	6.0854	2.41552	0	0	0	-0.00475796	0.00903878	0.0243288	0.0782952	-0.0516527	0.0198976	0.0330372	0.000771736	0.0161428	0.000879277
hsa-mir-6839	-0.090944	0.0637944	0.0951946	0.0532834	0.0572282	2.72001	1.14392	0	0	0	0.0176163	0.0532654	0.088994	0.125996	-0.0251642	0.0308071	0.101251	0.00258064	0.0645805	0.00204767
hsa-mir-4427	-0.0916036	0.0169838	0.0340313	0.0114836	0.0140877	7.573	2.31504	0	0	0	-0.00471228	0.00889732	0.0285298	0.0665732	-0.0520212	0.0400487	0.0350347	0.00112496	0.0166462	0.000776567
hsa-mir-3181	-0.0934864	0.0263205	0.0503562	0.0219285	0.0236336	4.91773	1.89924	0	0	0	-0.00150646	0.018376	0.0410757	0.0961156	-0.0719902	0.073264	0.0511042	0.000697696	0.0249906	0.000809264
hsa-mir-6718	-0.0937439	1.77863	3.01	1.40875	1.72371	4.81443	2.28514	0	0.419581	1.01616	-0.512955	1.21533	3.10281	0.211529	-0.0483481	0.11521	2.95956	0.104387	1.65268	0.120385
hsa-mir-4731	-0.0953779	0.0312602	0.0582265	0.027677	0.0281869	3.84121	1.63482	0	0	0	0.000698657	0.0232869	0.0483603	0.106723	-0.0332571	0.0336978	0.0607079	0.00161178	0.0319943	0.000974457
hsa-mir-3923	-0.0961524	9.9505	17.791	3.3646	2.70013	22.4134	9.0197	0	0	0	-9.03456	0.656291	10.4389	0.0127293	-28.0302	53.5347	15.7876	1.59062	8.88087	2.42759
hsa-mir-4798	-0.0970079	0.0209413	0.0399739	0.0157702	0.0191067	5.23131	2.00548	0	0	0	-0.00232857	0.0142422	0.0349799	0.129566	0.0179895	0.0492913	0.0412556	0.00134588	0.02038	0.000600696
hsa-mir-6838	-0.0987451	0.0400916	0.0662245	0.034753	0.0347846	3.42205	1.21088	0	0	0	0.00885706	0.032519	0.0576982	0.0376786	-0.0656369	0.0212742	0.0662857	0.00198168	0.0392037	0.00100403
hsa-mir-3160-2	-0.0994549	0.0143581	0.027933	0.010856	0.0113784	6.23711	2.0337	0	0	0	-0.00255244	0.00905202	0.0227151	0.0254605	-0.109378	0.0373188	0.0283317	0.000740859	0.0139746	0.000447916
hsa-mir-4679-2	-0.0997165	0.0259152	0.0444675	0.0200392	0.0192525	3.96668	1.79975	0	0	0	-0.00163146	0.0175477	0.0384491	0.103686	-0.0567797	0.0490839	0.0452404	0.00118216	0.0246357	0.000597697
hsa-mir-5188	-0.100845	0.0466797	0.0750058	0.0395135	0.0416518	3.10567	1.07801	0	0	0	0.0151927	0.0386914	0.0672481	0.0455552	-0.0740092	0.0346333	0.0743021	0.00140523	0.0457723	0.000786748
hsa-mir-4672	-0.101751	0.0192515	0.0384333	0.0172722	0.0161497	5.0841	1.7758	0	0	0	-0.000871646	0.0134048	0.0306028	0.00776437	-0.081973	0.0328747	0.0369901	0.000826184	0.0187734	0.00125063
hsa-mir-4642	-0.102437	0.013025	0.0269927	0.00986044	0.010119	6.99793	2.34691	0	0	0	-0.00375839	0.00708966	0.0208077	0.0232845	-0.118427	0.0497073	0.0263892	0.000919424	0.0126826	0.000333881
hsa-mir-4784	-0.103843	0.813108	1.34317	0.545095	0.573195	7.28005	2.79676	0	0.154078	0.443099	-0.326403	0.416203	1.29491	0.0735202	-0.164647	0.167918	1.3332	0.057422	0.776143	0.0732585
hsa-mir-6087	-0.104857	0.139244	0.224504	0.14457	0.146449	3.02504	1.99409	0	0	0.151674	0.0314634	0.117613	0.213166	0.255381	0.0130535	0.1317	0.206641	0.00295016	0.126982	0.00457682
hsa-mir-3165	-0.105889	0.013466	0.0270911	0.0101252	0.0114401	6.465	2.03329	0	0	0	-0.00279605	0.00811333	0.0214848	0.0292519	-0.0904516	0.0409331	0.0268265	0.000531312	0.0128469	0.000636297
hsa-mir-4284	-0.109422	0.0232131	0.0411629	0.0159783	0.0185146	4.86692	1.9556	0	0	0	-0.0030247	0.0150574	0.0359518	0.116435	-0.0505568	0.0445108	0.0442322	0.00181552	0.0233601	0.00134015
hsa-mir-5682	-0.110456	0.291127	0.471711	0.144988	0.179596	6.5917	4.34064	0	0	0	-0.192974	0.0696427	0.418151	0.340935	-0.0134265	0.212179	0.52167	0.0170049	0.301602	0.0379285
hsa-mir-4452	-0.112362	0.0153156	0.0283015	0.0101984	0.012571	5.71481	1.97089	0	0	0	-0.00262609	0.00964716	0.0252156	0.0823467	-0.0365449	0.0332035	0.0308569	0.000564619	0.0155842	0.000541346
hsa-mir-3606	-0.113095	0.0160186	0.0286861	0.0109524	0.0125973	5.50819	1.99245	0	0	0	-0.00178688	0.010329	0.0243595	0.0730041	-0.0750433	0.0168567	0.0304594	0.00197904	0.0151579	0.000479396
hsa-mir-4653	-0.116315	0.0297332	0.0572486	0.024253	0.0281411	4.48139	1.75901	0	0	0	-0.00261283	0.0193837	0.0507302	0.101428	-0.0584615	0.0152144	0.0580236	0.00208634	0.0287824	0.000289705
hsa-mir-5697	-0.120633	0.0313951	0.0595954	0.0295461	0.0281486	3.63923	1.60689	0	0	0	0.00222397	0.0222118	0.0473624	0.0671482	-0.0610957	0.0431296	0.0563784	0.00207083	0.0297735	0.00109615
hsa-mir-3135a	-0.124021	0.019504	0.0367511	0.015797	0.0189142	4.39547	1.7916	0	0	0	-0.000896228	0.0139922	0.0319204	0.119021	-0.0196215	0.0259704	0.0408246	0.000920034	0.020096	0.00045736
hsa-mir-4760	-0.127086	0.0520546	0.084354	0.0260869	0.0264527	6.03835	4.93707	0	0	0	-0.0382815	0.00767207	0.0666375	0.337904	-0.106961	0.561769	0.0911546	0.00480015	0.0514167	0.00610524
hsa-mir-378i	-0.127207	0.0889351	0.174004	0.0893989	0.0914628	4.83527	2.9517	0	0	0	-0.01859	0.0506086	0.14457	0.210451	-0.0539253	0.167527	0.170284	0.00354635	0.0880422	0.00311621
hsa-mir-548av	-0.128292	0.0127481	0.0248612	0.00923139	0.0101042	5.57345	2.05874	0	0	0	-0.00258786	0.00764532	0.0208201	0.0438541	-0.0975496	0.0380575	0.0254948	0.00196927	0.0124316	0.000243024
hsa-mir-5093	-0.130602	0.0130796	0.024873	0.00832552	0.00974093	6.25951	2.81335	0	0	0	-0.00518369	0.00657523	0.0197507	0.139454	-0.0375014	0.0488087	0.0267127	0.00101144	0.0128257	0.000472528
hsa-mir-3907	-0.132967	0.0211816	0.0429522	0.0143845	0.0163247	6.56775	3.84074	0	0	0	-0.014098	0.00486056	0.0298856	0.231976	-0.0158021	0.0413847	0.0422866	0.000924326	0.0202056	0.00112401
hsa-mir-4764	-0.143358	0.0126262	0.0252839	0.00885414	0.00924641	5.99457	2.52973	0	0	0	-0.00474057	0.0062127	0.0195934	0.0577627	-0.0800053	0.0404424	0.024944	0.00089572	0.0120326	0.000478544
hsa-mir-3124	-0.143857	0.119034	0.184307	0.115551	0.119495	2.57881	1.79928	0	0	0.147938	-0.000350202	0.0907691	0.198828	0.261199	-0.381694	0.263274	0.183229	0.00992954	0.11716	0.0141816
hsa-mir-184	-0.144086	47.2889	84.9421	25.3716	31.6618	8.43646	4.35017	0.311754	1.26984	6.21224	-31.3896	12.7051	66.838	0.210452	-0.117434	0.17315	89.5106	3.19965	49.0369	7.2252
hsa-mir-4779	-0.148424	0.0254255	0.0468361	0.0192979	0.0244279	4.55485	1.49153	0	0	0	0.00192695	0.019883	0.041716	0.0323281	-0.0609418	0.0205714	0.0494571	0.00172566	0.0253935	0.00104288
hsa-mir-4478	-0.148715	0.0239392	0.0436312	0.0166581	0.018883	5.37503	2.17437	0	0	0	-0.00499735	0.0141415	0.0378998	0.0678022	-0.074607	0.0428897	0.0445686	0.00162572	0.0232294	0.00140068
hsa-mir-3656	-0.152195	0.022002	0.0388415	0.0121764	0.0158894	7.30283	2.54356	0	0	0	-0.00698421	0.012411	0.0322891	0.0617401	-0.106177	0.050606	0.041525	0.00155388	0.0216803	0.0019199
hsa-mir-5194	-0.153696	0.0140498	0.0283825	0.0102112	0.0116211	6.07338	2.20203	0	0	0	-0.0032338	0.00874886	0.0232529	0.0207037	-0.0557957	0.0483094	0.029328	0.000661152	0.014006	0.000481717
hsa-mir-499b	-0.158939	0.0246026	0.0440611	0.0184183	0.022868	4.17221	1.59065	0	0	0	0.0012224	0.0186783	0.0393922	0.0723322	-0.0433816	0.0293822	0.0469982	0.00153309	0.0244535	0.00107914
hsa-mir-4662b	-0.159237	0.0298702	0.056773	0.0217755	0.0230001	5.04388	2.48873	0	0	0	-0.00815935	0.0163459	0.0459042	0.10793	-0.247441	0.17057	0.0538628	0.00125362	0.0285458	0.00391402
hsa-mir-4532	-0.171919	0.0217014	0.0410975	0.0144448	0.0175378	5.26703	2.33916	0	0	0	-0.00672345	0.0124185	0.0353491	0.11172	-0.0481034	0.075067	0.043027	0.00160205	0.0218134	0.000401826
hsa-mir-3162	-0.1756	0.0196501	0.0425007	0.0166221	0.0170987	5.75055	2.51193	0	0	0	-0.00500571	0.0101052	0.030635	0.0292999	-0.0478814	0.0614312	0.0407351	0.0012377	0.0188138	0.000717589
hsa-mir-4474	-0.190131	0.0791084	0.125646	0.0729422	0.0741825	2.54245	1.65599	0	0	0	0.00283916	0.0576322	0.126516	0.187725	-0.0973058	0.082385	0.123593	0.00215057	0.0769845	0.0066588
hsa-mir-6848	-0.196972	0.0178337	0.0328152	0.00980781	0.0126091	6.78567	2.70183	0	0	0	-0.00625958	0.00872594	0.0276624	0.0652793	-0.155587	0.077638	0.0348032	0.000674123	0.0172879	0.00167324
hsa-mir-7851	-0.226395	0.021491	0.0390221	0.0120636	0.0190802	5.65191	2.0861	0	0	0	-0.00455905	0.0130754	0.0362693	0.107049	-0.0542191	0.0470892	0.0434802	0.00121909	0.0203864	0.00153737
hsa-mir-3689f	-0.27266	0.169287	0.332517	0.0702848	0.0729331	14.9332	10.5966	0	0	0	-0.154446	0.00447697	0.176926	0.18303	-0.56185	1.24791	0.313042	0.00914162	0.168043	0.0136034
hsa-mir-1265	-0.295803	0.0246985	0.0445495	0.0102913	0.0148937	9.83237	4.25918	0	0	0	-0.0143901	0.0082056	0.0322242	0.079179	-0.140608	0.189038	0.0454999	0.00214377	0.0238709	0.00364083
hsa-mir-4752	-0.450027	0.0513698	0.0891762	0.035696	0.0411082	4.04978	3.15814	0	0	0	-0.0117968	0.0292896	0.076585	0.19926	0.0447693	0.236681	0.0890835	0.00331998	0.0473682	0.000988596
hsa-mir-6715b	-0.551792	0.976756	1.63636	0.556618	0.710422	4.52879	4.47971	0	0	0.266777	-0.705679	0.282961	1.41582	0.414186	-0.0979679	0.153338	1.68379	0.0929424	0.926972	0.108765
hsa-mir-670	-0.589949	0.243433	0.422609	0.15795	0.205742	5.44325	6.86604	0	0	0	-0.185509	0.0418428	0.301126	0.642939	0.370471	0.180785	0.420861	0.0179699	0.228578	0.0374594
hsa-mir-612	-0.651289	0.258089	0.401159	0.174836	0.203794	2.91841	2.57057	0	0	0.153163	-0.0833407	0.148412	0.411379	0.197744	-0.135278	0.125904	0.43081	0.0144352	0.261689	0.0225133
hsa-mir-4788	-0.766527	6.55784	10.3843	1.1754	1.01692	13.1691	19.6705	0	0	0.335252	-6.54975	-0.296319	6.58196	0.349615	-39.9912	47.7903	9.58295	2.70202	5.98199	2.51223
hsa-mir-1305	-1.21271	0.654004	0.962948	0.360659	0.472979	2.81737	3.29913	0	0	0.343409	-0.319428	0.250765	1.02766	0.376971	-0.664326	0.422801	0.951927	0.142585	0.580351	0.17166
hsa-mir-3156-1	-1.51825	0.560558	0.929436	0.0697415	0.168777	17.4801	10.2122	0	0	0	-0.535452	0.0173721	0.589529	0.172328	-0.625693	0.691709	0.977985	0.0529425	0.54789	0.0948205
hsa-mir-3159	-1.7661	0.061856	0.0935001	0.0211041	0.0252755	4.02089	4.6304	0	0	0	-0.0398108	0.0171265	0.0751951	0.0502162	-1.49305	0.777343	0.0911256	0.0145787	0.0539028	0.01623
hsa-mir-3156-2	-2.41588	0.493128	0.809469	0.0540233	0.153205	15.4863	9.73761	0	0	0	-0.455547	-0.00598908	0.520114	0.218132	-0.754359	0.875826	0.881004	0.0244587	0.4996	0.0708289
hsa-mir-1911	-4.10986	23.6055	34.3246	1.82391	1.59493	13.0609	30.6192	0	0	0.294469	-23.874	-0.50253	22.076	0.0226385	-13.8631	11.4152	34.7913	4.6972	21.3705	8.32732
hsa-mir-448	-4.24044	0.301256	0.425872	0.0439612	0.0630489	6.27133	10.0174	0	0	0	-0.27339	0.0201289	0.31651	0.220989	-0.998012	1.27473	0.478894	0.0207628	0.285702	0.0739481
hsa-mir-1912	-23.6233	4.04519	5.82179	0.222998	0.19683	7.68208	42.6957	0	0	0	-4.27035	-0.2069	3.69868	0.0450878	-14.5508	13.8113	5.95585	0.805368	3.63575	1.43587
hsa-mir-1298	-26.1167	25.6742	37.1959	1.26566	1.29962	8.41177	42.4894	0	0	0.138957	-26.4991	-1.35672	23.938	0.0756919	-8.5675	9.5009	39.5171	3.17948	24.288	7.18406
hsa-mir-1264	-1090.94	4.51938	6.39823	0.0412971	-0.0579857	6.87904	-161.786	0	0	0	-4.86743	-0.610529	4.00297	-0.00478137	-575.935	713.183	6.28048	1.39994	3.90149	1.82044

## Sheet: S2 model_3p_features
This table presents detailed performance metrics for the ensemble models predicting microRNA expression using the top 3% of genes with the highest absolute coefficients as features, including R-squared, error metrics, percentile distributions, and correlations between actual and predicted values across the dataset.
microRNA	R-squared	Median Abs Err	Mean Abs Err	Mean of y_test	Mean of y_pred	CV of y_test	CV of y_pred	25th percentile y_test	50th percentile y_test	75th percentile y_test	25th percentile y_pred	50th percentile y_pred	75th percentile y_pred	Correlation
hsa-mir-9-3	0.942181	2141.66	4468.55	10890.2	11086.3	4.1095	3.96283	46.9277	169.092	974.851	-745.118	1305.18	4062.21	0.970732
hsa-mir-9-1	0.94217	2156.26	4461.96	10873.7	11077.9	4.11045	3.96086	46.1209	168.475	953.625	-731.364	1321.29	4062.09	0.970727
hsa-mir-9-2	0.942088	2159.66	4464.27	10875.5	11078.5	4.11039	3.96018	47.8351	168.412	984.992	-723.856	1308.17	4057.93	0.970682
hsa-mir-219a-2	0.882953	67.622	138.337	168.092	162.929	6.26559	5.92206	0	0	0.346438	-59.8366	3.67261	78.1667	0.939971
hsa-mir-135a-2	0.842952	9.91189	20.0936	32.3533	31.6639	4.16915	3.54892	0	0.905319	6.76306	-2.74058	6.97269	18.855	0.922479
hsa-mir-181a-1	0.831067	374.31	591.926	1437.49	1439.55	1.76922	1.56735	472.671	885.095	1603.08	707.017	1009.36	1587.29	0.911967
hsa-mir-208b	0.827593	0.100015	0.214282	0.156482	0.172471	13.2136	9.26497	0	0	0	-0.0650393	0.0268722	0.14534	0.921886
hsa-mir-206	0.825421	227.287	409.794	235.546	279.816	12.2314	9.12415	0	0.187987	1.04115	-208.436	-5.29038	264.282	0.908942
hsa-mir-194-2	0.813684	401.568	893.624	1933.33	1948.4	2.27197	1.94477	58.649	115.32	896.484	-16.6283	395.579	1399.77	0.902951
hsa-mir-146b	0.812922	680.565	1404.85	2516.99	2367.32	3.96801	3.36717	301.815	655.918	1305.75	229.863	871.379	1714.02	0.908474
hsa-mir-194-1	0.805238	356.139	808.368	1721.02	1733.22	2.2857	1.94716	51.5756	101.589	802.433	1.81635	340.78	1243.57	0.898262
hsa-mir-519a-1	0.801713	56.576	93.0002	46.391	52.5713	9.08131	7.40415	0	0.150804	0.941848	-51.3968	1.972	64.2243	0.895942
hsa-mir-1-1	0.801355	15.2306	36.7097	47.2912	45.7826	11.4274	7.54226	1.22176	3.94642	14.7013	1.08181	14.8714	34.45	0.946564
hsa-mir-135a-1	0.800754	8.68606	17.6243	27.493	26.6793	3.99322	3.39308	0	0.919569	7.16646	-2.00574	6.38104	17.5212	0.897878
hsa-mir-122	0.799513	316.509	780.05	1150.17	1128.23	5.57737	4.94071	0	0	0.218738	-258.59	35.5434	370.508	0.894527
hsa-mir-1-2	0.798208	16.6654	39.2333	50.2861	48.2881	11.5012	7.59182	1.46178	4.1763	15.2289	0.983134	16.2671	36.4193	0.946578
hsa-mir-192	0.797568	2823.67	6366.28	11714.8	11174.8	2.62309	2.16824	232.407	529.497	4674.41	-480.912	2196.19	9519.53	0.900197
hsa-mir-30a	0.79468	9797.66	16852.3	47015.9	46831.1	1.38047	1.18314	7998.67	19283.9	51955.2	13533.9	26053.4	52161.5	0.892288
hsa-let-7i	0.792595	117.227	168.643	605.648	613.207	0.997787	0.83222	305.355	453.097	658.712	374.97	497.753	641.372	0.891613
hsa-mir-21	0.791246	41648.2	51899.5	216607	219130	0.676656	0.56128	96748.6	203676	320158	124699	221782	306717	0.891208
hsa-mir-373	0.790507	53.6394	95.1508	59.332	61.5919	10.75	9.45174	0	0	0	-54.5777	-3.24569	52.2014	0.889417
hsa-mir-487b	0.782681	10.127	21.7995	23.2521	23.9522	5.37713	4.58733	1.64484	3.49521	6.98474	-3.01419	6.6751	18.3687	0.88473
hsa-mir-142	0.779819	687.101	1212.02	2445.13	2443.2	1.92472	1.73206	427.57	1223.83	2723.5	777.861	1747.16	2970.25	0.883218
hsa-mir-371a	0.77471	43.0071	73.4868	49.5772	52.9432	10.4574	9.42392	0	0	0	-43.1457	-2.99437	42.8297	0.883707
hsa-mir-92a-2	0.770695	1976.63	3341.56	8195.54	8385.91	1.51653	1.28279	2653.38	4341.7	8102.91	3117.4	5379.15	9298.76	0.878116
hsa-mir-200c	0.769098	3430.87	5742.9	12888.9	12986.4	1.72176	1.42622	569.987	7839.26	14776.6	3975.17	9758.93	14949.3	0.878069
hsa-mir-92a-1	0.76737	2154.82	3684.95	9038.55	9235.59	1.51981	1.28408	2900.03	4815.58	8840.51	3391.16	5899.44	10189.7	0.876209
hsa-mir-124-2	0.766837	2.71632	5.25794	3.54465	3.47775	9.53034	8.03061	0	0	0	-2.35206	0.20611	3.38907	0.877144
hsa-mir-124-1	0.766663	2.82321	5.2815	3.55518	3.46212	9.60126	8.0983	0	0	0	-2.36772	0.210574	3.26071	0.877386
hsa-mir-99b	0.763355	9615.81	16059	41011.2	40509.5	1.61158	1.24547	13770.7	22974.3	41532.8	17443.9	29095.8	44413.1	0.881713
hsa-mir-124-3	0.762954	2.84575	5.33705	3.57244	3.48177	9.56221	8.02188	0	0	0	-2.40808	0.266483	3.37071	0.875384
hsa-mir-128-1	0.760077	36.7186	77.3153	168.505	160.578	2.66988	2.35739	54.0767	81.6403	134.278	65.0737	96.3174	140.654	0.872558
hsa-mir-4709	0.753042	0.50131	0.828143	1.49592	1.51551	2.17101	1.7127	0.223702	0.626139	1.35255	0.537817	0.85759	1.37005	0.870742
hsa-mir-203a	0.750998	4386.22	9992.96	18079.4	17190.3	2.5444	2.1415	521.691	2625.13	12123.4	789.985	5714.37	16236.5	0.869585
hsa-mir-181b-1	0.74717	67.4609	107.072	261.316	265.032	1.32943	1.10497	92.4191	165.962	306.893	134.983	200.183	298.298	0.86473
hsa-mir-125b-1	0.743453	160.994	260.702	654.408	654.057	1.31438	1.08413	174.915	340.343	757.127	242.306	424.039	767.802	0.863106
hsa-mir-181a-2	0.741829	522.086	891.282	2489.72	2498.23	1.30137	1.06496	928.997	1499.4	2654.12	1205.72	1710.02	2712.65	0.862281
hsa-mir-410	0.74181	23.7476	50.2512	48.3199	48.5544	5.5117	4.15458	3.33597	7.5596	16.9049	-6.14934	15.0681	43.5857	0.868404
hsa-mir-137	0.739509	5.92753	12.3286	12.0994	10.9595	6.71964	5.77495	0	0.124665	0.796339	-4.22715	1.26435	7.81751	0.86434
hsa-mir-181b-2	0.737894	66.3363	104.677	250.149	253.406	1.34554	1.11851	82.9067	155.526	291.011	123.884	187.494	284.521	0.859233
hsa-mir-488	0.73485	0.498086	1.24958	1.8218	1.64194	3.72827	3.18289	0	0	0.34466	-0.128749	0.343963	0.933083	0.862699
hsa-mir-375	0.734358	6910.73	12834.7	20898.5	20399.9	2.41906	1.86801	121.521	2321.72	17304.1	1514.18	9747.46	23133.3	0.864071
hsa-mir-128-2	0.734217	28.4721	56.2884	113.608	107.487	2.74162	2.32624	34.8878	55.941	93.5477	43.4928	66.0306	98.6156	0.858928
hsa-mir-125b-2	0.733669	167.377	272.101	688.429	686.613	1.29425	1.05895	189.507	362.775	800.75	263.214	442.729	806.184	0.857553
hsa-mir-10b	0.731789	15568.4	24717.8	58374.8	57905.4	1.3479	1.06474	12887.1	27216.5	65088.9	20820.4	35744.1	69131	0.858766
hsa-mir-323a	0.724543	9.0785	19.8554	20.0568	19.6853	4.71691	3.75442	0.737344	2.01182	5.40486	-3.01899	5.61692	16.8746	0.854347
hsa-mir-125a	0.721882	250.053	372.075	1074.28	1097.41	1.10354	0.889479	414.629	688.868	1187.08	543.423	827.27	1213.89	0.850286
hsa-mir-668	0.719237	0.417529	0.894791	0.72687	0.753881	7.74682	5.96653	0	0	0.137887	-0.249884	0.133722	0.604602	0.849612
hsa-mir-541	0.717857	2.90575	5.57309	4.00675	3.85529	7.48234	6.57502	0	0.301377	0.872511	-1.89078	0.816067	4.26388	0.847281
hsa-mir-520f	0.716477	16.7241	29.3907	13.5414	15.7858	11.1507	9.64592	0	0	0	-14.6953	0.0121239	19.475	0.859568
hsa-mir-512-1	0.715515	20.7732	36.6818	18.6104	20.5944	9.99005	7.96599	0	0	0.182933	-18.0974	1.90067	26.0116	0.846701
hsa-mir-512-2	0.714397	20.837	36.6207	18.6818	20.6036	9.95747	7.95451	0	0	0.171958	-18.0863	1.56456	26.4702	0.846008
hsa-mir-520a	0.709094	47.7724	83.9719	42.3788	48.1579	9.84337	7.20278	0	0	0.380524	-39.5818	3.64577	56.1267	0.84226
hsa-mir-133a-2	0.707412	12.2204	30.8298	34.8258	33.0037	11.6564	6.77217	0.941686	2.68838	9.01596	-0.949612	10.0997	25.3788	0.917731
hsa-mir-517c	0.705309	4.55731	8.1601	4.30317	4.80711	9.02114	7.43953	0	0	0	-4.05346	-0.07617	5.03225	0.843517
hsa-mir-378a	0.704987	315.408	567.331	1064.28	1082.73	1.98546	1.51887	237.245	477.688	1081.5	329.833	710.348	1301.6	0.842104
hsa-mir-222	0.704045	30.4819	48.497	112.248	110.906	1.39064	1.05487	30.7268	62.981	124.262	47.953	83.9186	130.747	0.844479
hsa-mir-30d	0.704034	2089.24	3353.56	9731.53	9714.1	1.19884	0.889691	4236.91	6689.57	11454.1	5339.37	8145.41	12020.7	0.845586
hsa-mir-598	0.703491	10.688	19.4632	42.2718	43.0872	1.60249	1.35312	10.19	19.4987	41.814	15.5559	26.1926	46.5967	0.839107
hsa-mir-211	0.701538	258.96	400.325	172.428	197.795	14.0387	9.24537	0	0	0.272971	-239.025	5.9714	280.927	0.842116
hsa-mir-518c	0.700435	19.4352	33.9615	15.3586	21.0834	9.44805	7.65933	0	0	0.191801	-16.1571	1.39342	23.5494	0.871828
hsa-mir-517b	0.700217	15.2059	26.1189	12.4578	15.3052	8.64461	6.678	0	0	0.238911	-13.0722	0.700945	17.5838	0.8438
hsa-mir-221	0.699378	90.8335	162.461	364.529	358.731	1.62961	1.22503	87.9441	193.058	376.24	136.244	254.663	405.096	0.842648
hsa-mir-7-2	0.699353	3.66389	6.97998	6.34012	6.60693	5.82218	4.85969	0.179586	0.605655	1.83016	-1.58874	1.72947	5.76232	0.83695
hsa-mir-133a-1	0.698	13.5442	34.1634	38.9946	37.0759	11.8478	6.77399	1.04708	2.84256	9.81927	-0.355179	11.129	27.949	0.91382
hsa-mir-517a	0.69768	15.4428	26.6359	12.6749	15.6459	8.6273	6.63614	0	0	0.239662	-13.316	1.20043	18.0782	0.842532
hsa-mir-1251	0.69675	5.66719	13.6541	16.6862	15.2828	5.06288	3.59024	0	0.250514	2.18589	-1.99827	3.25896	11.287	0.86134
hsa-mir-370	0.694326	11.2159	23.7447	28.4784	28.3924	3.79033	3.12006	2.77368	6.05681	12.2684	0.0346242	11.2323	24.3086	0.833359
hsa-mir-1292	0.694256	0.393485	0.675527	1.07821	1.05686	2.26023	1.70626	0.140841	0.457143	0.936236	0.338514	0.607137	1.02774	0.839149
hsa-mir-520c	0.693217	8.56116	15.0649	6.7886	7.74377	11.895	9.42506	0	0	0	-7.69637	0.0606646	9.91422	0.835482
hsa-mir-520b	0.690163	17.8617	30.1754	14.4429	17.7504	9.47177	7.33323	0	0	0.259182	-14.7178	1.10201	22.8232	0.83873
hsa-mir-942	0.689761	2.16311	3.78156	8.74662	8.64499	1.47184	1.08945	2.40396	5.05046	10.3331	3.2337	6.42291	11.4617	0.837249
hsa-mir-155	0.688267	126.503	212.566	439.785	446.582	1.78508	1.32658	104.404	244.446	502.96	147.007	319.171	567.943	0.833394
hsa-mir-10a	0.687326	7778.96	14505.5	32308.6	32421.3	1.44901	1.08814	5510.8	16128.5	36508.9	10673.9	21691.1	40128.5	0.832836
hsa-mir-338	0.687249	291.144	525.704	867.601	830.018	2.33514	2.00113	162.049	321.65	777.35	297.558	505.853	851.411	0.829266
hsa-mir-519c	0.686981	5.06526	8.88415	4.51347	5.05617	9.03952	6.78767	0	0	0	-4.33338	0.039756	6.45348	0.829039
hsa-mir-22	0.686576	13404	18727	75479.5	75155.4	0.640221	0.474531	43317.8	66636.4	96651.1	53021.2	70940.2	89835.2	0.834189
hsa-mir-885	0.685843	9.24626	23.9586	32.722	30.7976	4.1736	3.22718	0	0.408588	5.57878	-2.27888	6.87571	21.8562	0.835218
hsa-mir-143	0.68466	28929.1	43514.9	91833.8	94722.5	1.33839	1.06347	22397.1	49914.2	100850	42766.9	68817.3	109291	0.827817
hsa-mir-126	0.683014	940.382	1389.53	3446.55	3551.8	1.11152	0.861085	1194.35	2256.52	4253.32	1964.16	2703.04	3936.04	0.827414
hsa-mir-7-3	0.67771	3.14727	6.00897	5.08192	5.4657	5.95263	4.90685	0	0.474313	1.58234	-1.368	1.5984	4.86879	0.825585
hsa-mir-496	0.677049	3.57751	7.80517	8.14741	8.06548	4.55917	3.40748	0.611161	1.55081	3.32315	-0.431641	2.90448	7.51451	0.827484
hsa-mir-1295b	0.67551	0.375241	0.905168	0.945868	0.964522	5.18005	4.05119	0	0	0.10871	-0.161348	0.178147	0.619527	0.822276
hsa-mir-15b	0.672914	91.4551	146.483	347.94	355.507	1.38318	1.09566	127.234	216.707	362.574	163.983	246.588	386.351	0.82054
hsa-mir-889	0.67214	23.3963	54.1177	55.6487	54.797	4.75899	3.56539	4.03735	10.2932	20.5058	-3.50229	18.9314	48.1557	0.824419
hsa-mir-518f	0.669663	18.7943	31.4026	14.832	17.0337	9.00759	7.17894	0	0	0	-16.9161	0.37259	21.8271	0.823614
hsa-mir-548t	0.669639	0.13147	0.195419	0.196114	0.184335	3.2254	2.63194	0	0	0.229996	0.0747965	0.137645	0.211171	0.820258
hsa-mir-205	0.669195	993.801	2183.1	3479.01	3589.52	2.20915	1.76403	0.711391	71.1592	2219.47	53.1694	1044.42	3553.76	0.81819
hsa-mir-516b-2	0.666547	2.66576	4.81169	2.43695	2.53825	8.87161	6.9586	0	0	0	-2.28441	0.144535	3.13294	0.816437
hsa-mir-200b	0.665008	237.463	398.101	983.936	976.474	1.17479	0.867577	200.253	631.813	1327.81	320.401	803.389	1384.18	0.820162
hsa-mir-200a	0.664643	268.018	443.239	1102.26	1094.48	1.22613	0.890951	219.297	689.708	1407.54	391.209	857.142	1574.6	0.82137
hsa-mir-1185-1	0.660855	0.381786	0.705298	0.671018	0.734901	3.88617	2.96805	0	0	0.425411	-0.0219065	0.297493	0.720032	0.813619
hsa-mir-127	0.659051	487.024	1050.53	1569.63	1568.63	3.08111	2.43148	238.657	519.257	995.957	382.056	810.545	1385.04	0.81216
hsa-mir-519b	0.658905	2.0884	3.55573	1.56059	1.96497	9.31529	7.34951	0	0	0	-1.76725	0.0998784	2.54193	0.828733
hsa-mir-17	0.658331	207.088	318.889	918.422	940.562	0.968937	0.755478	373.822	622.916	1156.51	450.472	750.408	1283.87	0.811868
hsa-mir-15a	0.656897	40.6977	57.1686	174.101	173.38	0.836845	0.684144	92.6556	142.376	217.799	123.941	161.91	203.347	0.810515
hsa-mir-1224	0.656488	6.38248	13.6412	10.9871	11.876	7.57488	5.80981	0	0.349068	1.59541	-3.57215	2.32004	9.51989	0.810521
hsa-mir-520e	0.653824	5.23428	8.57173	3.45993	4.49486	11.5383	9.64024	0	0	0	-4.60308	0.237653	6.12028	0.844203
hsa-mir-346	0.65206	0.33689	0.657686	0.76591	0.834639	2.98717	2.40178	0	0	0.425189	0.0177601	0.293068	0.72359	0.810709
hsa-mir-302b	0.651251	91.8425	145.029	48.3881	63.8444	11.5939	10.2329	0	0	0	-96.0556	-12.0011	85.3747	0.862211
hsa-mir-1283-2	0.651215	1.57119	2.80979	1.35517	1.53264	8.75578	7.11213	0	0	0	-1.33054	0.056698	1.99274	0.813888
hsa-mir-146a	0.649308	134.329	230.051	249.512	277.4	4.52167	4.14566	36.007	84.2593	178.051	15.2362	141.913	291.05	0.828459
hsa-mir-521-2	0.648849	0.663217	1.18272	0.538577	0.557492	9.78571	7.78735	0	0	0	-0.595052	0.0301376	0.800754	0.805721
hsa-mir-382	0.648517	14.4299	32.7835	44.1412	45.3367	3.33689	2.51953	5.93671	13.7248	26.6067	6.24758	21.1743	39.5826	0.805921
hsa-mir-302d	0.648406	13.0206	20.3781	6.82928	9.38294	11.311	10.3247	0	0	0	-13.7618	-1.68987	12.5809	0.886008
hsa-mir-329-2	0.647863	0.711033	1.54651	1.66772	1.58402	4.21101	3.2541	0	0.25969	0.757193	-0.0363269	0.572524	1.42188	0.808423
hsa-mir-302a	0.645586	86.3669	131.71	39.7202	50.9847	11.8835	10.8498	0	0	0	-91.3595	-14.0621	78.8364	0.861649
hsa-mir-874	0.644761	15.0014	23.6882	47.2636	47.7606	1.44989	1.10734	12.2401	24.5797	50.7706	19.7569	32.2078	55.3609	0.803635
hsa-mir-432	0.642532	16.7908	37.2576	36.3967	33.8967	5.77457	4.21023	1.99576	4.44245	9.51575	-5.74308	10.3362	30.9672	0.812747
hsa-mir-539	0.642148	9.81904	21.1816	24.0079	24.432	4.4137	3.38882	1.76797	4.3514	9.67046	0.00298676	8.38424	19.5832	0.801607
hsa-mir-629	0.640615	28.0195	47.1078	124.195	120.463	1.24048	0.873159	56.3765	90.0614	141.682	71.4739	101.308	143.513	0.810952
hsa-mir-515-2	0.638937	2.94435	5.266	2.37266	2.89532	8.91963	6.78045	0	0	0	-2.61063	0.22583	3.472	0.808535
hsa-mir-219a-1	0.638881	2.0753	3.70475	6.19421	6.42277	1.96422	1.64281	1.79806	3.28599	6.10963	2.41656	4.14761	6.83066	0.802164
hsa-mir-329-1	0.637989	0.662307	1.50532	1.6159	1.52063	4.34575	3.30491	0	0.250064	0.711843	-0.0265065	0.521315	1.32541	0.803694
hsa-mir-1185-2	0.637966	0.138728	0.260743	0.255927	0.273409	3.35363	2.47281	0	0	0.186819	0.0305892	0.124683	0.250043	0.799068
hsa-mir-495	0.637296	7.89648	16.7936	19.6582	19.7393	3.63853	2.71551	2.26341	4.8882	9.42069	1.01018	7.89567	17.0883	0.799905
hsa-mir-515-1	0.636499	2.93441	5.29811	2.3966	2.89035	8.89414	6.74474	0	0	0	-2.54898	0.172691	3.55492	0.805556
hsa-mir-30e	0.63275	2390.15	3235.65	12884.1	12776.3	0.596267	0.408745	7559.77	11047.2	16220.6	9293.71	11856.7	15394	0.805444
hsa-mir-523	0.630948	4.143	7.75736	3.74215	4.46048	10.2058	8.1883	0	0	0	-3.62924	0.147962	4.69741	0.808229
hsa-mir-526b	0.630612	59.5721	98.4668	40.2819	48.5852	9.24479	7.07382	0	0	0.607666	-52.4165	0.373713	68.1412	0.803365
hsa-mir-25	0.630192	1887.94	2815.56	9359.3	9482.08	0.770595	0.561329	4845.08	7385.7	11350.2	5899.56	8162.41	11672	0.796156
hsa-mir-1307	0.627615	488.725	833.229	1946.05	1887.46	1.33255	0.897822	702.663	1220.12	2151.3	957.536	1490.61	2216.2	0.807341
hsa-mir-105-1	0.62307	31.7369	58.2101	36.9542	37.946	5.67822	4.81969	0	0.299462	4.23524	-16.3716	14.1354	53.9857	0.79324
hsa-mir-3127	0.622458	2.20986	3.86472	7.49853	7.52128	1.56919	1.11696	2.26641	3.9503	7.54194	3.01117	5.33487	8.77994	0.792902
hsa-mir-148a	0.622194	11490.3	16959.2	42794.1	42779.6	1.06523	0.733589	13839	28813.2	57061.1	21292.6	36488.1	57949.1	0.796108
hsa-mir-105-2	0.62135	32.0706	58.3268	36.9874	38.0162	5.6873	4.80268	0	0.26417	4.37272	-16.2997	15.1307	54.3228	0.79193
hsa-mir-130a	0.620986	30.3512	45.5137	107.623	110.236	1.06565	0.799365	42.9435	73.9529	126.864	60.816	87.652	127.823	0.788617
hsa-mir-141	0.619379	426.519	639.597	1466.15	1458.93	1.11188	0.803378	56.5433	1122.35	2150.6	439.871	1461	2209.51	0.790238
hsa-mir-133b	0.618547	7.40186	16.2867	13.1552	13.4141	13.2688	7.14107	0	0.549552	2.20429	-3.55977	3.68629	12.2127	0.837961
hsa-mir-378c	0.618382	3.52848	5.61678	10.0988	10.4069	2.02777	1.44639	2.89585	5.82997	11.6205	4.60318	7.83421	12.7683	0.788318
hsa-mir-409	0.61715	24.2103	53.8914	67.5919	66.7702	3.42982	2.62261	10.2971	21.0356	38.9514	10.5989	31.6042	59.0054	0.786202
hsa-mir-99a	0.616366	274.582	445.43	971.782	968.738	1.25635	0.903833	223.299	550.325	1248.3	390.384	726.684	1212.44	0.788312
hsa-mir-30c-2	0.614581	118.403	183.641	537.79	526	0.917132	0.668995	231.289	374.176	665.425	290.216	432.021	632.566	0.787836
hsa-mir-101-2	0.613749	1536.16	2125.55	6062.59	6157.61	0.821914	0.622757	2936.31	4719.3	7679.68	3827.42	5314.49	7365.79	0.783783
hsa-mir-518b	0.61286	16.8122	30.2946	14.4991	16.5641	8.78877	6.65465	0	0	0.24475	-14.9149	0.519463	20.1841	0.786907
hsa-mir-431	0.612132	41.1723	84.6819	66.2964	67.6006	5.8175	4.7046	2.86256	6.57189	14.9015	-20.9167	14.7063	64.0088	0.783477
hsa-mir-106b	0.611959	134.508	205.803	645.957	660.955	0.821116	0.611866	310.653	481.22	790.729	375.296	547.272	846.249	0.78306
hsa-mir-136	0.611096	31.0806	67.135	88.0069	88.7803	3.8247	2.87491	9.84578	23.5393	46.7426	12.1531	37.8067	74.0146	0.782093
hsa-mir-3943	0.609945	0.0746029	0.145489	0.119963	0.119731	4.25263	3.20352	0	0	0	0.0140203	0.0629217	0.129811	0.781555
hsa-mir-101-1	0.609341	1538.18	2120.44	6016.34	6111.22	0.821828	0.621876	2917.18	4696.72	7578.01	3820.24	5245.57	7323.44	0.780936
hsa-mir-503	0.60828	12.4041	21.8494	22.4233	22.794	4.40484	3.32933	4.05911	8.69104	18.0317	2.29254	14.2442	28.05	0.78002
hsa-mir-1301	0.607847	5.15209	9.31895	19.5736	19.3374	1.64989	1.08755	5.89669	10.5809	19.3486	8.05187	13.0225	21.9963	0.792351
hsa-mir-1197	0.60726	0.361527	0.766367	0.581933	0.491958	7.52531	5.19686	0	0	0.162074	-0.186348	0.141775	0.556201	0.81235
hsa-mir-516b-1	0.606767	7.78498	14.2565	7.11695	7.44496	8.94405	6.92881	0	0	0	-7.04804	0.190021	9.46611	0.779578
hsa-mir-526a-1	0.606075	0.120242	0.222093	0.104994	0.109161	10.9916	8.21774	0	0	0	-0.101414	0.00439689	0.152597	0.778517
hsa-mir-524	0.605155	1.83685	3.2076	1.56718	1.85887	8.74377	6.60942	0	0	0	-1.56572	0.139166	2.18815	0.786024
hsa-mir-520d	0.605144	4.78212	8.48998	3.87745	4.68058	9.10106	6.88449	0	0	0	-4.26412	0.0306877	5.65531	0.788206
hsa-mir-4454	0.603856	0.213407	0.365032	0.30996	0.331441	5.37469	3.48639	0	0	0.245883	0.0835634	0.217103	0.37201	0.782223
hsa-mir-138-1	0.602868	2.09964	4.16014	5.29048	5.39805	3.40944	2.26743	0	0.557958	2.71903	0.247081	2.25292	5.19296	0.783531
hsa-mir-770	0.601753	0.164986	0.371215	0.333948	0.308485	4.97718	3.91062	0	0	0	-0.0491491	0.0896578	0.280125	0.777606
hsa-mir-193a	0.600946	114.235	185.624	381.983	387.89	1.54324	1.12689	127.028	217.186	389.795	188.406	283.419	413.889	0.776041
hsa-mir-199a-1	0.600262	381.817	595.482	1231.34	1252.15	1.37241	1.16232	338.239	803.582	1599.25	575.293	969.472	1515.07	0.779195
hsa-mir-449a	0.600231	6.61875	14.8848	12.1873	11.0296	7.96442	4.90172	0	0.143923	0.734817	-4.29133	1.60854	9.82513	0.817439
hsa-mir-199a-2	0.599874	624.915	961.342	2016.3	2040.81	1.30186	1.08054	542.414	1304.44	2623.57	945.628	1638.91	2555.75	0.777126
hsa-mir-210	0.596807	329.118	569.828	1094.4	1098.03	1.39787	1.00434	131.419	475.17	1479.1	315.353	789.003	1513.05	0.774389
hsa-mir-543	0.596498	1.67743	3.75037	4.30819	4.24356	3.70422	2.67202	0.356937	0.994329	2.14484	0.19244	1.70036	3.83587	0.775033
hsa-mir-34a	0.596001	52.0172	75.1012	196.996	199.936	0.93104	0.603346	83.9118	142.168	247.363	122.233	174.882	246.473	0.782139
hsa-mir-20a	0.592368	115.307	188.234	409.962	414.248	1.20889	0.910546	136.42	252.49	491.54	178.855	321.359	553.373	0.769752
hsa-mir-518a-2	0.591385	7.70859	13.7352	5.36868	7.23696	9.53531	7.23837	0	0	0	-6.62006	0.274523	9.24822	0.801256
hsa-mir-1179	0.59112	0.492227	0.933997	0.872843	0.872912	5.0176	3.63558	0	0	0.367271	-0.235178	0.208322	0.772157	0.770192
hsa-mir-199b	0.589795	784.145	1190.1	2504.91	2526.47	1.23256	0.979299	636.685	1624.29	3305.71	1181.2	2061.22	3230.83	0.768707
hsa-mir-190b	0.588891	1.39648	2.7237	2.69436	2.94148	3.55107	2.59237	0	0.275214	0.891542	-0.479304	0.86114	2.6977	0.76836
hsa-mir-1180	0.585235	11.3621	21.3944	38.1159	36.1719	1.92876	1.34405	8.15888	16.7899	37.9124	11.2103	22.5886	43.3506	0.773666
hsa-mir-498	0.584904	2.42731	4.40425	2.22454	2.47198	9.70999	8.14902	0	0	0	-2.07587	0.176314	2.9008	0.779957
hsa-mir-369	0.582727	10.0595	21.2951	25.2746	25.5399	3.52109	2.66466	2.97603	6.91319	13.7416	2.49889	11.5379	22.8003	0.763373
hsa-mir-944	0.581998	11.808	26.5343	32.7452	31.7431	3.30584	2.37755	0	0.673133	3.6508	-4.88177	6.0078	24.9591	0.766045
hsa-mir-527	0.581523	6.02112	10.8951	4.60497	5.76955	9.4406	6.71232	0	0	0	-5.11262	0.391538	7.46014	0.77221
hsa-mir-520g	0.580347	7.3146	13.2763	6.31364	7.61997	8.97769	6.91571	0	0	0	-6.62363	0.448008	8.43291	0.777252
hsa-mir-3613	0.579677	4.40181	6.02292	13.8062	13.9329	1.00277	0.70929	5.76869	10.4026	17.3533	9.25286	12.8658	16.7679	0.763007
hsa-let-7b	0.579146	5015.49	8101.94	18830.9	18695.5	1.21608	0.897431	7821.08	12374.4	20561	10186.2	14736.5	20739	0.761589
hsa-mir-6499	0.577319	0.513112	1.15499	1.46369	1.47834	2.74471	1.98429	0	0	0.584484	-0.0806359	0.419538	1.5013	0.760425
hsa-mir-518a-1	0.576869	5.85698	10.6849	4.47196	5.66643	9.84113	7.0404	0	0	0	-4.94018	0.408027	7.15295	0.77184
hsa-mir-34c	0.576504	18.473	36.7879	36.4703	35.1215	4.15783	3.02944	2.66754	6.8866	18.0023	-3.75064	13.4446	39.4561	0.761701
hsa-mir-511	0.576044	3.60316	5.85488	10.8239	11.3891	1.38105	0.95514	2.54655	5.93575	13.1154	4.55603	8.98403	14.8265	0.760629
hsa-mir-93	0.575998	1578.37	2381.53	6046.5	6069.4	0.942217	0.703674	2630.6	4334.43	7383.42	3154.5	4997.81	7776.88	0.759014
hsa-mir-138-2	0.575874	1.48049	2.78248	3.45214	3.61703	3.3384	2.25977	0	0.495317	2.14479	0.245578	1.53903	3.6559	0.760744
hsa-mir-150	0.575742	220.825	384.009	684.219	695.496	1.90557	1.35182	136.028	321.157	763.179	216.727	461.79	864.403	0.759813
hsa-mir-519a-2	0.575483	21.969	39.3111	17.186	21.5782	8.66231	6.60589	0	0	0.435676	-18.5707	0.883546	28.0681	0.779717
hsa-mir-2682	0.574333	0.12664	0.252241	0.186447	0.188744	5.62449	3.87105	0	0	0	-0.0462174	0.0629548	0.217625	0.760532
hsa-let-7c	0.574209	1111.25	1933.32	3830.65	3800.51	1.52426	1.06173	836.557	1929.27	4445.72	1447.5	2665.98	4839.96	0.761003
hsa-mir-509-1	0.57334	47.7609	103.775	68.9526	55.9457	7.23136	5.47641	0.232249	0.87248	2.96544	-36.5855	7.34647	62.7419	0.774324
hsa-mir-449b	0.572655	2.30944	4.59082	2.95361	3.08337	6.95653	4.34207	0	0	0.185784	-1.72567	0.429094	3.32457	0.765254
hsa-mir-196b	0.572047	289.242	615.295	898.189	911.636	2.19307	1.57913	28.3847	241.802	754.597	132.536	476.632	982.55	0.756815
hsa-mir-429	0.572045	51.4017	93.145	173.458	175.11	1.51271	1.02948	17.6379	83.6737	215.045	51.0423	119.397	238.79	0.759861
hsa-mir-3166	0.571769	0.0500975	0.10211	0.0811456	0.0780786	4.47669	3.38255	0	0	0	0.0030095	0.0400973	0.0878097	0.756787
hsa-mir-92b	0.569901	162.858	281.437	320.15	319.466	2.90115	2.36812	46.2084	83.9297	177.766	-39.578	106.055	341.977	0.757099
hsa-mir-519d	0.569389	5.79663	10.4213	4.45387	5.47478	8.93799	6.77191	0	0	0	-5.1504	0.0239055	6.64681	0.771703
hsa-mir-185	0.569212	19.7305	28.8979	85.7764	85.5996	0.895374	0.632737	42.3554	68.9708	104.758	55.5741	77.7562	103.62	0.756185
hsa-mir-18a	0.56873	6.40292	11.39	21.704	22.3004	1.47315	1.08421	4.5837	10.3545	26.1864	5.16611	14.6454	34.491	0.754375
hsa-mir-6810	0.568354	0.213461	0.382492	0.378742	0.372995	3.55532	2.61458	0	0	0.263354	0.000965234	0.165442	0.366877	0.754512
hsa-mir-509-2	0.568236	47.9613	103.98	68.9557	55.3099	7.25105	5.51891	0.218178	0.858292	2.99401	-36.5694	6.63282	63.4016	0.771246
hsa-mir-23a	0.566834	720.768	1003.16	3269.42	3228.91	0.720824	0.443664	1793.99	2828.75	4104.33	2342.3	3136.88	3916.27	0.770425
hsa-mir-96	0.566689	9.26925	15.0142	27.2453	27.7679	1.47777	1.11537	5.17213	15.2257	34.756	12.2568	22.6083	35.3272	0.753073
hsa-mir-433	0.565705	6.2394	13.3824	10.577	9.76756	7.52029	5.81283	0.282234	0.837282	2.12673	-3.49674	2.43068	9.48179	0.753236
hsa-mir-513b	0.56519	0.686201	1.45693	0.882207	0.734812	10.0716	6.24874	0	0	0	-0.505234	0.189645	0.90905	0.805497
hsa-mir-323b	0.563954	8.97418	20.1427	17.2878	17.9597	5.20801	3.93213	0.706088	2.16795	5.85496	-2.21477	5.91033	15.7621	0.751715
hsa-mir-380	0.561253	1.44974	3.1296	3.03053	2.84392	4.13591	3.14184	0	0.520233	1.27346	-0.377569	0.970407	2.72279	0.750248
hsa-mir-381	0.560793	38.8125	80.6788	88.8864	93.7601	3.45046	2.72666	11.9494	26.5093	52.3405	8.12906	42.1742	88.4352	0.753316
hsa-mir-508	0.559558	520.321	1160.74	764.147	560.627	8.14732	6.24994	2.2072	5.99045	22.9516	-437.5	76.3802	641.393	0.779467
hsa-mir-520h	0.559265	4.00294	7.23743	3.29575	4.00665	8.94681	7.02211	0	0	0	-3.41039	0.030012	4.72498	0.770453
hsa-mir-154	0.558869	5.73957	12.3386	15.3653	14.987	3.23538	2.52043	1.93739	4.4493	8.67289	1.8867	6.80146	13.5912	0.747713
hsa-mir-487a	0.558011	1.78934	4.08108	4.56669	4.3975	3.854	2.86943	0.314891	0.915094	2.12617	0.128122	1.71513	3.93555	0.747695
hsa-mir-576	0.556428	4.05583	5.81325	13.8858	13.8611	0.986162	0.672582	6.02698	10.0653	16.8694	8.63207	12.1773	16.8571	0.749059
hsa-mir-525	0.556404	14.1557	25.4201	12.5012	14.1069	8.97505	6.51795	0	0	0.135863	-12.291	0.207667	17.2887	0.749353
hsa-mir-324	0.556342	16.086	24.5946	59.9641	60.309	1.06758	0.685922	25.755	40.8507	68.8945	35.384	49.8924	72.1242	0.753595
hsa-mir-1283-1	0.554734	0.826801	1.47126	0.713875	0.7273	8.139	6.2476	0	0	0	-0.696528	0.0692249	1.00694	0.745695
hsa-mir-140	0.554713	281.816	467.684	1245.66	1227.31	1.19697	0.748376	630.579	946.604	1434.65	799.408	1063.68	1444.91	0.758373
hsa-mir-625	0.55391	81.433	149.701	307.038	305.864	1.59172	1.08803	85.8688	161.422	310.315	116.148	209.762	365.578	0.747199
hsa-mir-758	0.55375	17.4642	35.5329	40.7666	38.1385	3.15465	2.43849	4.73147	11.2876	22.3672	1.0941	17.8581	40.6312	0.744737
hsa-mir-676	0.55271	0.665831	1.13503	1.70701	1.73388	1.795	1.18305	0.29791	0.786103	1.81553	0.632159	1.22385	2.15093	0.74759
hsa-mir-217	0.551656	251.52	571.446	326.182	318.286	10.3591	5.2895	5.8921	15.3584	40.8513	-146.926	79.6247	387.509	0.802724
hsa-mir-584	0.550423	43.6906	88.1665	131.566	130.449	2.44717	1.58979	19.0687	43.0234	109.252	22.9254	72.6278	169.236	0.749336
hsa-mir-509-3	0.550118	53.1164	118.55	80.0512	62.8216	7.18525	5.35814	0.265158	0.960196	3.38223	-39.0142	9.32852	70.7493	0.763389
hsa-mir-671	0.549391	2.96814	5.01433	11.3916	11.4696	1.40241	0.92998	4.38994	7.55416	12.5246	5.79983	8.86672	13.2585	0.745277
hsa-mir-449c	0.549368	0.847936	1.84616	1.31221	1.25886	8.23409	4.51299	0	0	0	-0.568448	0.252545	1.25543	0.785333
hsa-mir-767	0.548994	61.505	106.748	55.8105	62.0328	8.59513	6.41277	0	0.345633	5.12058	-35.4901	20.4579	88.6598	0.745747
hsa-mir-544a	0.546773	0.158528	0.330413	0.265802	0.28064	5.5784	4.18643	0	0	0	-0.0386391	0.0808607	0.240019	0.741272
hsa-mir-361	0.545657	81.9636	118.91	451.447	448.858	0.669284	0.434545	272.334	371.099	524.547	325.492	404.561	514.703	0.745462
hsa-mir-4772	0.544502	1.79599	3.12917	6.5051	6.4388	1.29103	0.909757	1.45779	3.73696	8.3622	2.41073	4.92607	8.82456	0.739119
hsa-mir-132	0.544032	43.1818	75.0571	148.1	150.057	1.69381	1.25974	63.5304	93.3611	146.332	79.1966	111.848	156.821	0.737795
hsa-mir-365b	0.543841	18.9598	27.9985	65.9782	68.4044	1.02042	0.691175	25.439	45.3169	82.2454	38.4051	58.8296	87.3111	0.739262
hsa-mir-510	0.542904	0.281981	0.595223	0.350339	0.305543	8.83723	6.15581	0	0	0	-0.2203	0.0403743	0.348927	0.750755
hsa-mir-135b	0.542424	22.7588	39.2446	57.7919	60.5255	1.83096	1.21329	2.01122	15.513	62.1213	11.9188	41.7632	86.7643	0.738276
hsa-mir-934	0.541825	3.48631	7.44309	6.83917	5.99249	5.14103	3.48589	0	0.193696	1.48783	-1.81777	1.56144	6.40641	0.75354
hsa-mir-372	0.540732	196.484	367.853	221.239	238.243	11.3089	8.8552	0	0	0.396824	-186.336	-3.58202	206.763	0.742271
hsa-mir-7-1	0.540638	11.141	17.5403	35.1996	36.8054	1.31669	0.922678	12.6195	22.3626	38.5182	19.3813	28.6998	44.2811	0.736104
hsa-mir-365a	0.540388	19.0786	28.1592	66.4817	68.843	1.03	0.692098	25.6466	45.6703	83.3342	38.5814	58.7811	87.2346	0.737075
hsa-mir-4746	0.540266	1.17277	2.07793	4.02387	4.00243	1.37229	0.930609	0.985042	2.18237	4.75332	1.31195	2.95928	5.68778	0.737752
hsa-mir-19b-1	0.537743	26.7362	38.3262	89.5112	93.3627	0.945068	0.701577	38.1087	65.9381	113.413	50.0021	81.0696	122.539	0.735733
hsa-mir-491	0.536872	1.32746	1.86489	3.91749	4.0141	1.08204	0.788919	1.47437	2.63343	4.86199	2.34991	3.24574	4.79258	0.733201
hsa-mir-507	0.53542	0.800315	1.75591	1.06108	0.839315	11.411	7.02483	0	0	0	-0.595049	0.167459	1.06005	0.793584
hsa-mir-6512	0.534156	0.0515544	0.131341	0.113896	0.107415	4.33591	2.86193	0	0	0	-0.021381	0.0240131	0.0905736	0.74043
hsa-mir-320a	0.533571	197.158	301.41	696.294	704.843	1.14423	0.718486	311.495	490.175	793.565	426.344	585.132	802.182	0.737624
hsa-mir-27a	0.531516	352.233	525.534	1398.37	1412.48	0.937694	0.610404	599.611	1027.86	1741.34	819.583	1216.19	1759.72	0.73303
hsa-mir-29a	0.53102	1909.51	2654.4	7682.93	7904.06	0.80263	0.536418	3949.67	6023.88	9443.81	5419.1	7149.86	9207.15	0.730878
hsa-mir-151a	0.530706	496.079	713.104	2365.38	2379.16	0.671742	0.442883	1362.79	1929.88	2871.18	1647.3	2145.1	2918.69	0.731772
hsa-mir-29c	0.529814	617.439	916.988	2155.05	2167.39	1.00526	0.692207	780.559	1473.15	2852.35	1156.93	1857.43	2862.72	0.728809
hsa-let-7e	0.529371	423.838	687.01	1605.04	1613.53	1.06449	0.750267	676.858	1067.52	1811.9	920.304	1238.86	1802.24	0.727852
hsa-mir-30c-1	0.528359	112.768	174.116	461.207	450.334	0.923819	0.617761	201.943	327.647	567.83	263.814	377.211	546.378	0.731569
hsa-mir-664b	0.526989	1.80161	2.93727	6.31336	6.38274	1.3357	0.854026	2.51265	4.16237	6.91555	3.53029	5.06395	7.11945	0.730884
hsa-mir-656	0.526553	0.603647	1.30517	1.51699	1.49285	3.26805	2.37532	0	0.407557	1.043	0.233783	0.725583	1.42129	0.725731
hsa-mir-552	0.526298	11.6724	24.0698	20.4774	21.7425	4.57231	3.0521	0	0.1845	0.984067	-6.89087	3.91577	19.3037	0.72579
hsa-mir-769	0.526104	6.41562	9.87111	29.1679	29.042	0.805987	0.561497	15.3681	22.0566	35.0126	18.4423	25.3373	36.0542	0.726074
hsa-mir-516a-2	0.525388	14.0516	24.6408	11.4088	12.9627	8.24925	6.19521	0	0	0.384808	-11.562	1.86739	17.2335	0.734665
hsa-mir-4677	0.523574	2.32849	3.62687	9.37687	9.29206	0.95805	0.629394	4.31681	7.08025	11.2115	5.83546	8.16939	11.0577	0.727698
hsa-mir-664a	0.523561	11.9249	18.2735	45.0823	44.6707	1.04213	0.681182	19.5338	31.7092	52.1402	27.1829	38.4208	52.7459	0.728082
hsa-mir-181c	0.52352	36.3002	64.8136	145.977	140.534	1.47632	0.917619	49.6338	84.0888	154.358	64.9104	99.1922	160.126	0.737171
hsa-mir-31	0.522588	19.1376	37.1002	47.3661	47.5134	2.41929	1.53962	1.36827	7.39914	37.3418	5.77259	26.1642	64.1084	0.7285
hsa-mir-514b	0.521179	1.74225	3.55982	1.76249	1.56045	10.0591	6.09339	0	0	0.0706885	-1.30208	0.306036	2.26463	0.754166
hsa-mir-423	0.520853	45.8358	71.7188	210.664	211.722	1.01753	0.659308	111.896	159.277	221.94	140.02	176.653	227.991	0.725536
hsa-mir-6843	0.520236	0.183345	0.342469	0.389283	0.418447	2.47321	1.5463	0	0	0.352619	0.0465132	0.201287	0.5008	0.723758
hsa-mir-3616	0.520128	0.139514	0.263848	0.246879	0.253402	3.24043	2.12442	0	0	0.170321	0.0276503	0.123171	0.258984	0.72298
hsa-mir-139	0.520063	46.1549	79.8455	115.637	120	2.43479	2.11174	26.6811	50.5612	117.943	25.5976	75.82	144.735	0.739064
hsa-mir-542	0.519041	101.076	175.34	341.439	345.112	1.70872	1.08333	108.125	198.067	345.461	171.329	246.817	362.713	0.725423
hsa-mir-506	0.518805	7.98303	17.641	11.5023	9.5413	8.7569	5.58836	0	0	0.433401	-5.68139	2.00491	10.3879	0.755066
hsa-let-7d	0.518522	263.941	503.238	989.716	945.817	2.30588	1.41437	360.474	538.909	815.945	402.786	643.721	975.072	0.735697
hsa-mir-655	0.515709	2.34343	4.78571	5.19029	5.27811	3.15632	2.44933	0.432458	1.39906	3.16171	0.276777	2.29116	5.13976	0.721342
hsa-mir-151b	0.515042	0.794841	1.13485	2.24933	2.3081	1.10871	0.770136	0.825345	1.52828	2.73012	1.25887	1.8714	2.76473	0.71807
hsa-mir-877	0.514688	1.89509	4.10725	5.67305	5.21338	3.04094	1.85971	0.728965	1.82826	4.09939	0.793599	2.68055	5.5755	0.739537
hsa-let-7a-3	0.514307	2765.02	3796.15	11272.8	11306.6	0.698511	0.453648	6450.57	9057.49	13262.8	8462.49	10147	12571.2	0.720485
hsa-let-7a-1	0.514117	2788.76	3797.75	11233.5	11270.3	0.699955	0.453532	6442.72	9024.73	13243.4	8430.21	10143.2	12522.8	0.720484
hsa-let-7a-2	0.514004	2854.28	3790.33	11209.2	11240	0.700713	0.454841	6431.5	9018.31	13199.7	8405.45	10077.5	12500.5	0.720304
hsa-mir-6875	0.513292	0.256026	0.422623	0.516692	0.525498	2.45256	1.66232	0	0.196476	0.524771	0.148696	0.321156	0.553023	0.717012
hsa-mir-16-2	0.513088	74.8963	110.378	300.679	302.836	0.810475	0.52487	142.714	237.966	380.358	203.378	287.039	372.72	0.719506
hsa-mir-16-1	0.512921	73.9783	109.017	295.577	296.983	0.81032	0.524514	142.689	233.538	373.951	200.663	284.619	364.847	0.719542
hsa-mir-29b-2	0.509947	116.913	164.384	418.388	428.409	0.894211	0.564922	188.74	316.843	531.894	279.97	391.304	516.924	0.718153
hsa-mir-107	0.509646	18.9299	24.6751	76.8546	78.278	0.660446	0.395983	43.7502	64.7647	93.9682	58.0497	73.2757	90.9783	0.723262
hsa-mir-516a-1	0.508756	15.5143	27.0616	12.5128	14.2084	8.36221	6.04118	0	0	0.425254	-12.4035	2.31295	19.1469	0.720418
hsa-mir-5588	0.508406	0.134084	0.254168	0.294947	0.287218	2.56577	1.78138	0	0	0.262248	0.0773001	0.140205	0.246583	0.714112
hsa-mir-149	0.508087	44.7107	86.1839	121.127	120.241	2.09381	1.26626	11.803	35.173	105.626	22.2572	77.7222	164.309	0.723347
hsa-mir-182	0.507881	6899.06	10726.5	20923.4	21159.9	1.26779	0.858785	4637.36	12295	27466.8	9230.85	16930.6	28914.6	0.713272
hsa-mir-450b	0.507726	7.13879	12.3174	21.2738	21.6073	1.70461	1.10733	5.87634	11.6255	21.9108	10.0162	15.5032	23.9542	0.714722
hsa-mir-3200	0.50586	4.52145	9.11419	11.2569	10.3784	3.12504	1.9814	1.03106	2.65349	7.32266	0.051283	4.49524	12.852	0.725499
hsa-mir-1323	0.504424	4.50137	8.5886	4.26177	4.5641	9.56656	6.78842	0	0	0	-3.96724	0.0446753	5.3083	0.71189
hsa-mir-20b	0.504081	29.9315	57.4315	61.9477	67.7746	3.00376	2.11594	5.79639	15.1355	47.0318	8.95318	36.4279	82.9613	0.713014
hsa-mir-29b-1	0.503899	110.954	156.512	383.002	391.973	0.911974	0.569793	166.622	284.912	494.065	254.875	355.957	484.536	0.714253
hsa-mir-100	0.503756	1816.69	2794.35	5474.65	5614.56	1.31341	0.87734	1616.92	3361.59	6963.36	2677.61	4400.75	7447.17	0.710479
hsa-mir-34b	0.502965	4.16063	8.75072	8.11161	7.86385	4.68021	3.11518	0.493362	1.35587	3.66696	-0.814609	3.10166	8.64434	0.7124
hsa-mir-218-2	0.502833	10.8391	21.6809	37.2784	36.1339	2.13657	1.24872	8.49919	17.9233	35.1915	13.2148	24.1366	42.2287	0.727237
hsa-mir-202	0.502105	27.9532	67.8667	52.5514	35.7528	10.3436	7.0891	0	0.190366	0.714681	-21.7162	4.33147	37.7424	0.772581
hsa-mir-379	0.502011	368.916	805.439	1182.27	1150.41	2.64369	1.83374	176.321	442.705	858.159	303.767	641.066	1144.2	0.70944
hsa-mir-6510	0.501936	3.14957	5.85913	5.21305	5.6489	4.10132	2.29173	0	0.221407	2.37273	-0.651211	2.35401	7.15647	0.717574
hsa-mir-6509	0.501608	0.724173	1.23989	1.94032	1.92547	1.82923	1.12769	0.387216	0.978937	2.13502	0.717949	1.41548	2.46294	0.715865
hsa-mir-152	0.501472	69.0936	96.3488	251.57	256.714	0.823776	0.517949	122.525	200.559	314.135	172.441	235.235	313.956	0.712077
hsa-mir-30b	0.501404	132.753	200.836	518.629	523.935	0.899913	0.57363	243.38	397.001	635.8	333.098	484.431	659.803	0.711394
hsa-mir-1266	0.500788	4.7733	8.53575	14.0049	13.7296	1.85889	1.27762	2.15785	5.84392	14.8353	3.97245	9.73519	17.4893	0.708599
hsa-mir-335	0.497847	51.2179	90.9077	138.722	143.929	2.22331	1.43914	38.8623	76.7483	144.951	45.3531	101.015	183.341	0.706655
hsa-mir-28	0.497741	814.87	1102.99	4000.82	4067.61	0.549472	0.355489	2434.72	3699.72	5044.3	3288.86	4054.98	4857.68	0.707942
hsa-mir-484	0.497691	22.6807	36.4917	88.1467	86.0262	1.18145	0.672064	38.5932	60.3641	100.358	54.8899	73.7559	99.2017	0.726193
hsa-mir-218-1	0.497395	10.9742	22.0056	38.7414	37.3247	2.09355	1.21115	8.92781	18.6763	36.8994	13.854	25.2955	43.7785	0.72516
hsa-mir-19b-2	0.497047	24.8797	36.1557	79.6764	83.2741	0.96049	0.692703	32.5857	57.6052	102	45.1226	72.075	108.95	0.708058
hsa-mir-296	0.497032	7.26759	14.1492	14.8053	15.3926	3.35979	2.15348	1.39945	3.57484	10.3346	0.993451	7.56823	16.7596	0.706228
hsa-mir-3934	0.495821	0.966324	1.49223	2.93837	3.02412	1.13768	0.722034	0.643638	1.81383	4.16561	1.1613	2.8413	4.56975	0.706638
hsa-mir-19a	0.495554	14.0067	22.1207	38.7043	40.3869	1.28347	0.956749	11.2233	22.9653	46.9168	15.6405	31.131	54.1217	0.708203
hsa-mir-2110	0.495116	1.25672	2.45571	3.88449	3.64674	2.487	1.57862	1.02607	1.81668	3.18722	1.39783	2.27596	3.51465	0.713894
hsa-mir-466	0.494972	0.436611	0.852352	0.454293	0.434862	8.20372	5.74272	0	0	0.147057	-0.249909	0.121856	0.650612	0.704399
hsa-mir-519e	0.494856	0.84576	1.50064	0.620162	0.727249	9.50136	8.10076	0	0	0	-0.736045	0.0589096	0.981048	0.747546
hsa-mir-320c-1	0.494478	0.387023	0.606362	0.901282	0.882504	1.83035	1.22628	0.211684	0.519379	1.00144	0.38548	0.623191	0.93905	0.704987
hsa-mir-452	0.494083	33.5177	62.0925	105.759	106.895	1.57094	0.952958	18.8164	48.4807	114.696	37.0916	75.5047	152.828	0.709521
hsa-mir-27b	0.493585	402.858	561.187	1586.16	1633.65	0.768619	0.477246	796.315	1296.82	2049.52	1086.88	1515.55	2030.73	0.706851
hsa-mir-590	0.49266	5.78539	8.43683	21.6421	21.6252	0.879768	0.552663	9.91239	16.8116	27.1499	13.9015	19.4915	26.9406	0.706283
hsa-mir-24-2	0.490294	212.35	305.415	943.363	947.501	0.779873	0.471178	510.612	761.194	1169.63	645.621	862.455	1141.56	0.707422
hsa-mir-4484	0.489771	0.201933	0.302712	0.30357	0.295536	2.85948	1.64459	0	0	0.345812	0.120488	0.235063	0.355365	0.717395
hsa-mir-939	0.489396	0.427226	0.656343	1.1351	1.13119	1.31047	0.820074	0.297872	0.695745	1.37415	0.513326	0.885532	1.50747	0.704197
hsa-mir-652	0.489034	9.43384	15.9278	37.2641	36.2029	1.28544	0.72892	15.0819	23.9683	41.3651	21.3877	30.3474	41.4185	0.719743
hsa-mir-197	0.488751	225.426	435.105	674.811	642.52	2.92489	1.80617	185.642	282.507	475.057	162.105	371.944	689.227	0.709839
hsa-mir-3605	0.488243	1.24041	1.99818	3.66784	3.6677	1.53242	0.94243	1.11406	2.03833	3.97092	1.83235	2.85993	4.30126	0.70445
hsa-mir-513a-2	0.487134	0.713012	1.51339	0.94101	0.752023	10.0463	6.12357	0	0	0	-0.488536	0.160625	0.908482	0.743985
hsa-mir-374a	0.487128	228.213	305.128	868.098	868.542	0.723262	0.444926	524.795	759.198	1094.94	688.336	835.444	993.114	0.70347
hsa-mir-190a	0.486971	1.90821	2.76939	5.9807	6.05092	1.01998	0.674165	2.20713	3.96531	7.46026	3.58398	4.89186	7.01038	0.698566
hsa-mir-24-1	0.486261	210.232	304.599	943.634	946.343	0.769885	0.464264	515.855	757.986	1170.38	651.297	864.645	1139.43	0.704419
hsa-mir-450a-2	0.484048	2.26064	3.76041	6.51226	6.63628	1.64904	1.00671	1.74151	3.75132	7.23156	3.36397	4.95391	7.27243	0.700199
hsa-mir-518e	0.483758	10.748	19.6311	7.87518	9.96101	10.0073	7.48737	0	0	0.154651	-9.46431	0.483148	12.3309	0.729139
hsa-mir-6747	0.483459	0.168896	0.26679	0.29355	0.292217	2.63408	1.63679	0	0	0.301806	0.0913799	0.182529	0.299319	0.700075
hsa-mir-5586	0.48343	0.985624	1.50138	2.9883	2.94656	1.13149	0.782702	0.949533	2.07825	3.92199	1.67282	2.45022	3.55393	0.695531
hsa-mir-455	0.482586	124.512	202.256	368.786	367.468	1.49624	0.847862	94.3056	201.155	438.986	177.867	285.465	458.191	0.709665
hsa-mir-450a-1	0.482495	2.3659	3.84041	6.51889	6.74461	1.66991	1.01203	1.68235	3.83413	7.0496	3.37088	5.07792	7.43091	0.698605
hsa-mir-1273h	0.482363	0.0374176	0.0753915	0.0500194	0.0534339	4.86267	4.10752	0	0	0	0.00457939	0.0306662	0.061621	0.718569
hsa-mir-183	0.482253	3092.97	4893.68	9413.47	9521.64	1.29259	0.869294	1836.47	5455.07	12641.4	3582.93	7482.61	13884.3	0.694651
hsa-mir-577	0.48158	11.3601	23.6315	24.6257	23.7724	3.02152	1.81263	0.328917	2.58396	15.2913	2.09043	12.3803	29.5427	0.705459
hsa-mir-129-1	0.481048	26.0517	46.0251	29.2058	32.6882	5.37672	4.67152	0.384491	1.22065	5.075	-16.9414	6.3359	39.5704	0.733814
hsa-mir-377	0.480496	2.7319	5.57605	7.13803	6.84319	2.66405	1.88681	0.916227	2.31306	5.01436	1.56134	4.01372	7.43326	0.693503
hsa-mir-328	0.479418	30.5413	54.5418	88.7144	88.2586	2.11141	1.3032	17.4883	35.7135	82.5835	26.0322	55.8817	106.405	0.697404
hsa-mir-513a-1	0.479386	0.678885	1.44993	0.892691	0.719069	10.2545	6.02598	0	0	0	-0.482911	0.168129	0.882949	0.74343
hsa-mir-513c	0.478298	3.07947	7.06793	4.40272	3.37858	8.10352	5.28922	0	0	0.216269	-2.15128	0.695798	4.22259	0.728722
hsa-mir-299	0.477961	3.1323	6.67848	8.15781	8.01147	2.95471	2.3119	0.997867	2.52111	5.42975	1.05436	4.13722	7.98641	0.695235
hsa-mir-342	0.476909	53.5889	84.3955	180.034	190.447	1.15153	0.855267	70.9272	123.234	207.613	102.759	150.763	222.019	0.697946
hsa-mir-485	0.476125	8.40746	20.3025	21.4011	19.919	4.27119	3.06828	1.13403	2.69699	6.75021	-1.19999	6.30293	17.3969	0.690557
hsa-mir-376a-1	0.476122	2.07876	4.4129	4.11897	4.2114	4.01854	2.92897	0.234977	0.790782	1.8866	-0.194794	1.6672	3.97415	0.692082
hsa-mir-1293	0.475972	0.975952	2.23306	1.99837	2.00951	4.40403	2.73471	0	0	0.730765	-0.409219	0.514748	2.11137	0.693343
hsa-mir-522	0.474473	14.5471	25.4106	10.255	12.0892	8.91709	6.99062	0	0	0.25196	-11.8723	0.856373	17.2708	0.719006
hsa-mir-130b	0.473566	12.5949	20.5924	43.244	44.2859	1.28743	0.899096	13.9115	26.8397	53.5591	17.6154	34.7132	58.8287	0.688917
hsa-mir-501	0.473278	24.2542	44.0586	76.0397	77.8377	1.64865	1.17991	25.2395	42.4387	77.8514	30.09	56.761	93.1808	0.689453
hsa-mir-744	0.472447	15.751	24.5571	56.5371	57.1006	0.985508	0.612446	23.1197	39.1178	70.0263	34.4345	48.0898	71.6443	0.690268
hsa-mir-411	0.471696	4.6289	10.2186	13.5139	13.6108	2.76602	1.90231	1.95955	4.79328	9.25267	3.17559	7.45676	13.2196	0.686831
hsa-mir-6815	0.471543	0.262143	0.395397	0.526815	0.551879	1.65367	1.03945	0	0.238197	0.64851	0.2258	0.354897	0.635662	0.687923
hsa-mir-616	0.470662	1.67952	2.58193	4.8462	4.7358	1.29414	0.747183	1.40189	3.03264	5.94464	2.3689	3.98505	6.26556	0.699478
hsa-mir-6877	0.469753	0.226179	0.40034	0.491231	0.473126	2.41034	1.51887	0	0.21793	0.504888	0.156743	0.292178	0.505002	0.690649
hsa-mir-214	0.469041	10.5587	18.5371	31.0391	30.8012	2.09874	1.42576	7.55851	18.1646	34.5055	11.5936	22.958	37.8694	0.684961
hsa-mir-129-2	0.46806	28.2194	51.0246	32.1522	35.9796	5.48803	4.67001	0.458751	1.39645	5.34198	-18.6689	7.77911	41.7556	0.722136
hsa-mir-1306	0.467981	4.67094	8.86774	15.2299	14.5434	2.37269	1.30171	4.50506	7.84296	13.7826	5.68658	10.2041	15.9187	0.708929
hsa-mir-514a-3	0.467645	48.8454	113.844	74.1217	55.1191	10.4415	6.32744	0.177605	0.744759	2.75874	-38.5119	11.0453	61.4161	0.744864
hsa-mir-6892	0.467186	1.67219	2.87306	3.52662	3.37645	2.70347	1.76608	0.788214	1.56421	2.99721	0.78813	2.32489	3.92958	0.686404
hsa-mir-514a-2	0.466489	49.1887	114.186	74.1966	55.0837	10.4472	6.35772	0.18076	0.726521	2.71607	-39.0158	10.331	61.0696	0.742832
hsa-mir-514a-1	0.466071	49.2605	114.107	74.2158	54.8054	10.4614	6.37312	0.165195	0.720739	2.78184	-38.5042	10.0692	61.0824	0.743634
hsa-mir-193b	0.464667	30.4492	55.2397	111.783	110.469	1.54278	0.808997	29.2649	60.4463	133.245	46.6416	84.9964	153.664	0.707499
hsa-mir-376c	0.464467	5.23892	10.0752	10.9042	11.771	2.90528	2.25305	1.40718	3.58755	7.71524	1.72567	6.3241	12.4888	0.696432
hsa-mir-3922	0.464347	0.358283	0.515282	0.829123	0.81292	1.34146	0.876451	0.156766	0.539035	1.08795	0.38363	0.657896	1.08793	0.682897
hsa-mir-204	0.46415	59.7717	99.9816	81.9511	85.2974	2.75515	2.50418	1.73542	7.21473	33.7459	-30.6613	30.8322	120.398	0.718443
hsa-mir-935	0.463725	4.91889	10.4004	10.344	9.7003	3.90156	2.51147	0.337498	0.934449	3.66427	-0.945049	3.75721	10.6685	0.686137
hsa-mir-340	0.463584	7.70476	10.6329	27.2634	27.1493	0.836192	0.509878	14.1079	21.381	33.1108	19.4885	23.6257	31.1616	0.685358
hsa-mir-4491	0.462568	0.403102	0.685107	0.527879	0.615834	4.60797	3.54441	0	0	0.471674	-0.0543487	0.345408	0.823186	0.707145
hsa-mir-651	0.46246	1.4424	2.18834	3.9192	3.88981	1.401	0.862765	1.184	2.4965	4.68235	1.98778	3.19847	4.95346	0.683945
hsa-mir-345	0.461611	9.72917	16.5304	26.9228	27.6855	1.64527	1.03438	6.48329	12.8193	29.2612	11.9239	20.9577	35.0039	0.680487
hsa-mir-23b	0.4612	321.915	445.346	1356.22	1344.1	0.684383	0.393271	739.754	1187.08	1723.57	1026.07	1310.97	1607.98	0.689817
hsa-mir-521-1	0.459263	5.89034	9.90728	2.93876	4.41295	12.412	9.32261	0	0	0	-5.37037	-0.264877	6.61173	0.768257
hsa-mir-103a-2	0.458644	2477.48	3458.01	10505.2	10413.7	0.683267	0.382711	5897.26	8820.45	12895.6	7689.49	9804.3	12313.7	0.69078
hsa-mir-147b	0.458057	0.694215	1.2396	1.52068	1.56967	2.26912	1.35977	0	0.400046	1.458	0.254638	0.956009	2.0946	0.679704
hsa-mir-224	0.457662	26.2465	52.5583	76.9748	76.1955	1.95851	1.10524	7.78646	23.5664	84.0659	18.2818	50.1495	115.993	0.688972
hsa-mir-103a-1	0.45638	2506.18	3461.43	10489.6	10395.5	0.684283	0.382462	5892.17	8833.8	12900.8	7682.59	9783.43	12284	0.689073
hsa-let-7g	0.45591	161.307	220.31	695.922	700.361	0.636781	0.389798	413.199	578.865	858.36	529.1	653.359	800.309	0.678134
hsa-mir-7110	0.455659	0.185807	0.334528	0.331182	0.320374	3.1376	1.86802	0	0	0.293372	0.0525017	0.185629	0.356205	0.683644
hsa-mir-708	0.45395	50.9251	85.0296	157.023	154.575	1.44998	0.878959	34.9326	89.362	187.787	63.0211	116.849	200.723	0.678826
hsa-mir-195	0.453457	13.03	18.4005	43.6241	43.1138	0.915373	0.538815	17.6774	32.4211	57.7639	26.7843	37.4604	56.2762	0.680752
hsa-mir-216a	0.45323	6.20867	12.413	5.79195	6.22028	9.60241	4.85641	0	0.378105	1.12965	-4.31366	1.48805	8.7646	0.688853
hsa-mir-1296	0.452413	5.06246	8.23712	11.3436	11.52	2.02233	1.46607	2.98964	5.16728	9.35393	2.33374	7.43483	14.0428	0.675404
hsa-mir-5001	0.452157	0.371106	0.582458	0.888306	0.89326	1.58858	0.953606	0.145735	0.488617	1.10224	0.397037	0.683624	1.05566	0.676356
hsa-mir-412	0.45098	16.7682	38.4232	28.2002	20.3445	9.56047	5.99873	0.750627	2.45736	7.18104	-9.80121	6.37934	24.3254	0.725411
hsa-mir-5571	0.450646	0.0900993	0.193024	0.201387	0.198373	2.60448	1.65575	0	0	0.164866	0.0157924	0.090434	0.261225	0.672951
hsa-mir-1271	0.449832	1.38887	2.09443	4.09865	4.25467	1.08299	0.719059	1.47313	2.82425	5.05756	2.31135	3.42088	5.27644	0.67184
hsa-mir-3614	0.449191	1.64643	2.94853	4.83281	4.76729	1.64335	1.07699	0.667864	2.26321	5.84274	1.10432	3.4583	7.00744	0.670706
hsa-mir-3917	0.448612	1.03753	2.14393	2.55301	2.4741	2.97524	1.92562	0.332951	0.859484	1.84139	0.418838	1.33562	2.55233	0.671316
hsa-mir-483	0.447971	76.1743	159.054	111.486	113.029	5.30567	2.97675	0.494495	1.6368	5.46309	-45.0716	24.8715	132.938	0.67819
hsa-mir-3173	0.447043	0.329738	0.494502	0.70063	0.701109	1.58306	0.999292	0.0291345	0.380287	0.792718	0.317937	0.527862	0.835406	0.669693
hsa-mir-760	0.446849	2.17854	4.36889	4.5697	4.19177	3.80233	2.3378	0.432118	1.11232	2.899	-0.280706	1.76877	5.04432	0.678565
hsa-mir-532	0.446462	294.29	461.154	1168.48	1174.85	0.905414	0.632762	575.651	869.724	1380.89	726.071	1014.98	1461.73	0.669051
hsa-mir-2355	0.446205	14.0154	21.243	49.0091	49.2815	1.00094	0.593232	22.5378	36.029	58.6324	31.5371	42.7392	60.1396	0.672362
hsa-mir-320c-2	0.444687	0.272075	0.428773	0.558116	0.538612	1.9196	1.20839	0	0.278569	0.66093	0.216855	0.391527	0.621763	0.67002
hsa-mir-766	0.444408	5.17986	8.72918	12.9812	12.5633	1.8609	1.18105	3.79125	6.51806	12.6004	4.6131	9.31212	15.4809	0.669119
hsa-mir-500a	0.442515	103.004	172.972	351.904	361.634	1.15768	0.943967	147.178	227.429	385.394	185.795	289.822	435.691	0.68336
hsa-mir-7702	0.442066	0.910535	1.80632	2.09913	2.08745	3.03181	1.77333	0	0.486603	1.74209	0.148931	1.06009	2.6968	0.670838
hsa-mir-98	0.441254	14.5812	19.9692	61.8464	61.9063	0.663154	0.380138	36.2817	52.9294	76.3924	47.9239	58.8279	72.2338	0.671407
hsa-mir-95	0.441235	2.29319	3.75142	6.85299	6.81107	1.55604	0.917963	1.54867	3.57706	8.03396	3.05854	4.99649	8.66922	0.669447
hsa-mir-148b	0.441052	40.8953	58.1573	183.348	181.731	0.723707	0.407766	98.9002	151.432	229.564	129.173	173.633	223.799	0.674243
hsa-mir-4664	0.440748	0.397985	0.708275	0.883913	0.852762	2.44135	1.43716	0	0.27054	0.905664	0.110131	0.530664	1.23064	0.672178
hsa-mir-580	0.43622	0.295854	0.429765	0.631969	0.614595	1.42669	0.948526	0	0.394897	0.81923	0.302464	0.489871	0.792971	0.660906
hsa-mir-549a	0.434575	0.203112	0.355292	0.380051	0.359919	2.43741	1.43417	0	0	0.380962	0.0496939	0.235597	0.48765	0.668981
hsa-mir-421	0.434362	1.28102	1.85042	4.10871	4.11031	0.966912	0.542107	1.7464	2.96808	5.12228	2.53957	3.58313	5.26542	0.667656
hsa-mir-26a-1	0.433604	237.153	340.694	1039.58	1060.48	0.761103	0.538209	625.399	870.105	1226.17	781.93	960.399	1192.83	0.66171
hsa-mir-1287	0.43353	10.3234	15.6446	35.1138	35.5176	1.00082	0.711207	15.531	25.2763	42.0047	21.6507	30.891	43.3589	0.661056
hsa-mir-497	0.433272	7.12833	10.2992	23.3483	23.7991	0.950337	0.551257	9.672	17.625	29.9109	14.9252	21.0619	29.9969	0.662376
hsa-mir-940	0.432907	1.83723	3.22432	4.61529	4.62028	1.92202	1.10614	0.95282	2.10266	4.53845	1.60049	3.27838	6.04064	0.663768
hsa-mir-26a-2	0.432464	239.749	341.616	1043.11	1065.12	0.761934	0.53928	627.48	869.441	1228.65	789.254	964.258	1198.32	0.661081
hsa-mir-4770	0.43233	0.070694	0.126864	0.0803371	0.0860289	5.52627	4.39047	0	0	0	0.00129437	0.051477	0.108992	0.679561
hsa-mir-4661	0.429773	1.90686	3.6692	5.65454	5.50203	1.95188	1.15333	1.40572	2.76135	5.61095	2.14811	3.84128	6.93915	0.66139
hsa-mir-181d	0.429176	8.44644	15.2547	31.0394	29.7267	1.70487	0.907238	9.67063	18.0567	35.6054	13.0581	22.3568	37.5138	0.676482
hsa-mir-1249	0.429059	0.983683	1.68467	2.72452	2.70203	1.84657	1.15938	0.803303	1.50718	2.85022	1.33817	2.07989	2.99194	0.655883
hsa-mir-3622a	0.428512	0.896726	1.70466	1.2082	1.23701	5.04593	3.22128	0	0	0.437458	-0.50433	0.398889	1.48698	0.654626
hsa-mir-3928	0.427729	0.825228	1.58379	2.39631	2.19042	2.1729	1.1244	0.532473	1.09463	2.24042	0.940505	1.5506	2.44003	0.690296
hsa-mir-134	0.427248	151.86	305.014	426.483	433.03	2.22799	1.52338	76.8665	180.419	381.476	138.891	287.607	483.07	0.654863
hsa-mir-32	0.426406	10.9257	15.1637	37.0935	37.7806	0.896161	0.522918	16.6013	28.7498	47.1161	24.441	34.658	46.7603	0.656254
hsa-mir-1343	0.426128	0.613466	1.13892	1.46609	1.35918	2.80989	1.64661	0.203388	0.574751	1.27853	0.303864	0.841437	1.49011	0.664442
hsa-mir-518d	0.425961	0.269651	0.490312	0.184772	0.244013	9.22128	7.65242	0	0	0	-0.23101	0.0112329	0.320193	0.742857
hsa-mir-203b	0.425922	31.3286	56.9515	69.9619	73.717	1.95504	1.22162	1.27371	15.9005	71.5685	9.08824	47.6269	115.007	0.653224
hsa-mir-6854	0.425457	0.424618	0.617193	1.00395	1.02639	1.24516	0.743911	0.21534	0.634698	1.33896	0.505729	0.833531	1.31998	0.653943
hsa-mir-301b	0.425356	1.12701	2.0078	2.51582	2.61307	2.17787	1.48723	0.372071	0.981837	2.56215	0.486587	1.73748	3.59981	0.654713
hsa-mir-424	0.422987	62.7018	106.821	178.157	176.955	1.60018	0.905688	40.9123	91.9237	201.354	87.159	132.827	205.857	0.657309
hsa-mir-654	0.422545	22.0292	45.6268	49.3568	47.9276	3.01367	2.09622	7.04567	15.4909	32.0395	5.72146	25.7766	52.1797	0.65058
hsa-mir-6842	0.422506	1.1027	1.78711	3.02669	2.91585	1.52223	0.863482	0.767726	1.66523	3.40228	1.4503	2.41257	3.54323	0.660341
hsa-mir-191	0.422474	200.107	315.594	742.742	746.095	0.974293	0.570638	333.295	522.262	885.617	450.483	627.629	966.262	0.653228
hsa-mir-502	0.422376	3.46877	5.42542	13.5109	13.6989	0.880075	0.625986	6.59112	10.1716	15.9249	8.66942	11.8151	16.5385	0.653601
hsa-mir-106a	0.421841	11.5888	21.9615	31.7054	30.7119	2.04438	1.27057	5.42855	11.7865	28.6821	9.08597	19.7261	38.8781	0.65156
hsa-mir-330	0.421005	9.65294	14.8058	31.6564	32.4352	0.996727	0.644726	12.9689	22.7805	39.1263	19.1194	29.7511	42.0418	0.649454
hsa-mir-1270	0.420899	2.36109	4.84963	5.46308	5.32809	2.8325	1.78033	0.439534	1.27449	4.14139	0.252481	2.64741	6.52602	0.649872
hsa-mir-374b	0.42075	19.0658	25.1608	73.5816	74.6422	0.662071	0.361589	43.6791	64.0457	91.8433	58.5946	71.5384	85.2363	0.657163
hsa-mir-301a	0.420527	5.90416	9.57679	17.577	18.0973	1.30275	0.79185	5.55682	11.202	21.0557	8.85081	15.1662	24.1872	0.649303
hsa-mir-454	0.417791	3.02765	4.19776	10.0726	10.4414	0.821764	0.506701	5.02814	8.29738	12.7867	7.04091	9.5151	12.8077	0.647961
hsa-mir-6716	0.413994	0.372124	0.534693	0.820759	0.814089	1.42206	0.842899	0.204265	0.535103	1.00614	0.446584	0.656787	0.919798	0.646072
hsa-mir-4433a	0.41382	0.131245	0.256926	0.175613	0.147904	10.0604	4.53612	0	0	0	-0.0228901	0.0707304	0.197334	0.73506
hsa-mir-3615	0.413789	2.42155	4.29051	7.73584	7.10106	1.88576	1.06102	2.03574	4.19409	7.62372	3.38222	5.3779	7.86274	0.660659
hsa-mir-337	0.411978	19.7145	41.0165	48.7436	48.5936	2.94548	2.05078	8.11761	16.8213	32.7121	9.33581	26.5614	51.0318	0.643822
hsa-mir-592	0.411472	5.34803	10.1326	10.8284	11.334	2.95686	1.71698	0.837998	2.57488	7.99347	1.79288	6.33824	13.4693	0.642598
hsa-mir-1254-1	0.409429	0.316279	0.616949	0.797264	0.71075	3.01599	1.51996	0	0.277065	0.707487	0.198376	0.435958	0.80493	0.681731
hsa-mir-186	0.408602	65.4921	87.9716	279.908	286.931	0.604781	0.439687	165.307	242.982	345.243	214.172	273.021	342.744	0.647919
hsa-mir-1247	0.407801	28.9698	60.1559	63.533	61.0067	3.30594	1.66467	3.16576	14.016	42.4224	11.2239	38.8791	71.4173	0.663612
hsa-mir-802	0.407661	0.668566	1.18384	0.411509	0.548335	8.40908	5.74786	0	0	0	-0.479246	0.16267	0.942226	0.680051
hsa-mir-1254-2	0.406896	0.324057	0.623948	0.81836	0.731222	3.02616	1.52879	0	0.27304	0.761227	0.19657	0.446146	0.832603	0.677777
hsa-mir-494	0.406418	1.42023	2.79435	2.88955	2.83718	3.06646	2.1791	0.263751	0.879226	2.08303	0.370596	1.53	3.09228	0.640134
hsa-mir-1245a	0.406059	0.665674	1.15142	1.72342	1.76388	1.70235	1.18779	0.168758	0.863214	2.11576	0.556595	1.26241	2.37533	0.6415
hsa-mir-1234	0.405839	0.102097	0.192563	0.163047	0.145521	4.02528	2.14877	0	0	0.0978095	0.00369816	0.0711145	0.174004	0.664877
hsa-mir-6511b-1	0.404558	0.865121	1.63537	2.4674	2.31878	2.69784	1.42365	0.526718	1.09167	2.09282	0.745718	1.50277	2.54866	0.656351
hsa-mir-378d-2	0.403689	0.265386	0.389106	0.449748	0.464863	2.04561	1.29187	0	0.226648	0.548682	0.222463	0.374572	0.545337	0.635803
hsa-mir-212	0.402996	2.44286	3.75541	6.71293	6.79529	1.20802	0.844329	2.53912	4.62129	7.97443	4.03514	5.84356	8.12442	0.638627
hsa-mir-5708	0.402827	0.0938533	0.177489	0.145906	0.138777	3.79453	1.93185	0	0	0	0.0246592	0.0911448	0.186452	0.658228
hsa-mir-550a-1	0.402666	1.07628	1.7006	3.14125	3.1671	1.29127	0.686656	1.04608	2.0007	3.84858	1.71272	2.62072	4.11755	0.64363
hsa-mir-6860	0.402616	0.146276	0.29138	0.232418	0.246746	3.81266	2.19706	0	0	0	-0.00595748	0.110998	0.276813	0.635156
hsa-mir-550a-2	0.402084	1.05098	1.6844	3.135	3.1418	1.28454	0.705706	1.08756	1.99292	3.71081	1.67437	2.56336	4.11568	0.640439
hsa-mir-628	0.400468	7.44785	12.8361	22.2243	22.0993	1.34893	0.761431	5.78996	11.2082	26.0654	10.4759	17.1698	30.7977	0.637399
hsa-mir-3610	0.400386	0.5124	0.78309	1.08912	1.09379	1.5241	0.985983	0.20573	0.582815	1.2941	0.482769	0.864737	1.33367	0.632988
hsa-mir-2277	0.39819	0.59718	0.848822	1.38623	1.38409	1.24295	0.702267	0.381495	0.884568	1.77967	0.764193	1.15061	1.74162	0.63499
hsa-mir-4636	0.397777	0.332316	0.552912	0.661832	0.671251	2.53121	1.22186	0	0.269747	0.682002	0.236861	0.477481	0.807561	0.651063
hsa-mir-3187	0.395655	0.3477	0.614712	0.605436	0.603677	2.94868	1.78645	0	0.200087	0.548498	0.0589044	0.335879	0.745127	0.629526
hsa-mir-548b	0.395374	0.549295	0.99408	1.33405	1.36515	1.96595	1.07574	0.121765	0.59086	1.44789	0.455991	0.928966	1.84139	0.633146
hsa-mir-505	0.394978	15.5461	24.665	58.6718	58.0035	1.0646	0.582872	25.0998	41.0781	69.7306	34.8733	50.5138	71.5511	0.635604
hsa-mir-493	0.394376	12.3086	26.4295	26.2761	26.3181	3.44542	2.42155	3.51526	8.45227	16.831	1.31321	13.4151	29.212	0.632092
hsa-mir-6834	0.394015	0.131567	0.249997	0.187967	0.207174	4.12113	2.44927	0	0	0.123956	-0.0111192	0.093399	0.23253	0.628746
hsa-mir-4778	0.391899	0.123175	0.232079	0.146049	0.157656	4.56813	2.80046	0	0	0	-0.0578254	0.0484557	0.215885	0.627212
hsa-mir-1226	0.39177	2.48565	4.65306	4.2321	3.94543	4.65241	2.74983	0.414696	0.993378	2.04463	-0.928606	1.46753	4.52669	0.631198
hsa-mir-489	0.391456	0.528556	1.13133	1.00701	1.01056	5.78041	2.634	0	0.108807	0.502921	0.0343507	0.483621	1.07932	0.656664
hsa-mir-548x	0.390962	0.104637	0.212615	0.113761	0.107147	8.34606	5.28645	0	0	0	-0.0683998	0.0262252	0.156692	0.626
hsa-mir-216b	0.390499	6.15991	12.1517	4.94316	5.60719	10.2777	5.48897	0	0	0.329033	-4.96535	0.70484	8.25474	0.625341
hsa-mir-3158-1	0.390237	0.180384	0.271087	0.300965	0.294741	1.8534	1.1688	0	0.099042	0.373772	0.1195	0.213756	0.334648	0.624831
hsa-mir-5683	0.389608	7.34539	12.6791	7.66935	7.55636	6.17914	3.00143	0.380503	1.22879	4.00843	-1.93949	4.73407	12.1041	0.646342
hsa-mir-4662a	0.388189	9.19544	17.228	25.216	25.1042	1.74084	1.02119	5.28173	11.4866	25.3336	8.89899	18.3658	33.8215	0.624359
hsa-mir-6833	0.388003	0.169762	0.261389	0.281028	0.269791	2.26675	1.3061	0	0	0.338665	0.109209	0.194233	0.30275	0.627577
hsa-mir-320b-1	0.387903	1.16899	1.99119	3.15967	3.12099	1.89833	0.991233	0.965834	1.8711	3.31686	1.51739	2.40323	3.65755	0.633968
hsa-mir-5590	0.384345	0.0154148	0.045856	0.0313182	0.0339716	5.48356	3.04277	0	0	0	-0.00906184	0.00459138	0.0234313	0.620425
hsa-mir-378d-1	0.383309	0.221719	0.311547	0.336579	0.347737	1.98351	1.23062	0	0.14131	0.438171	0.178379	0.282102	0.39719	0.61971
hsa-mir-4745	0.381472	0.267215	0.516401	0.454483	0.426736	3.5258	2.13607	0	0	0.358725	-0.0262527	0.196211	0.535016	0.619989
hsa-mir-5187	0.380332	0.324231	0.489028	0.673314	0.650984	1.84345	0.974791	0	0.373712	0.784539	0.330246	0.503108	0.745513	0.627905
hsa-mir-6885	0.380209	0.130908	0.224971	0.204895	0.199958	3.02457	1.65427	0	0	0.21897	0.0481744	0.124381	0.224732	0.6231
hsa-mir-3177	0.378994	0.11425	0.210085	0.192191	0.182706	2.75763	1.68232	0	0	0.190613	0.0423758	0.106937	0.2016	0.616998
hsa-mir-6511b-2	0.375983	0.886908	1.6751	2.50767	2.31096	2.80161	1.40215	0.518223	1.0701	2.09579	0.760963	1.49483	2.59081	0.639056
hsa-mir-891a	0.375136	338.328	566.238	193.834	293.246	10.172	6.51122	0.42012	1.90899	11.6211	-266.519	51.1864	421.286	0.679202
hsa-mir-6806	0.374774	0.464862	0.657185	1.20615	1.2031	1.08646	0.586574	0.467271	0.891567	1.4976	0.815317	1.03055	1.37429	0.61723
hsa-mir-6720	0.373801	1.15308	2.20482	2.23207	2.29864	2.61566	1.56471	0	0.503874	1.59254	0.295759	1.41343	3.32809	0.611516
hsa-mir-4524a	0.373426	0.0907072	0.173076	0.155211	0.149449	3.75241	2.08303	0	0	0.113293	0.0321136	0.0809681	0.143573	0.616662
hsa-mir-320b-2	0.372779	1.81346	3.16561	4.99842	4.9452	2.01747	0.985094	1.51856	2.74991	5.24447	2.38142	3.82851	5.76594	0.627403
hsa-mir-582	0.37275	129.51	205.755	305.362	333.584	1.45254	0.81941	73.6229	169.647	343.495	162.768	287.82	447.001	0.613843
hsa-mir-6783	0.372722	0.191921	0.317055	0.379115	0.380244	1.66038	1.03406	0	0.114217	0.514907	0.0853537	0.286089	0.588009	0.610672
hsa-mir-7156	0.371482	0.33985	0.620355	0.660762	0.668896	2.42547	1.18945	0	0.172312	0.638232	0.202794	0.453118	0.843772	0.622393
hsa-mir-574	0.371386	29.9726	47.9099	102.946	102.957	1.27567	0.718108	44.8949	71.1332	113.577	64.906	85.3435	116.144	0.611329
hsa-mir-196a-1	0.369931	45.3962	84.9315	98.806	103.352	2.27126	1.3926	1.2117	19.0774	110.371	14.0285	69.4981	148.201	0.609395
hsa-mir-1228	0.369557	0.694771	1.15818	1.63426	1.65156	2.3304	1.16377	0.351079	0.815999	1.72335	0.639738	1.2145	1.97747	0.618492
hsa-mir-573	0.369481	0.131059	0.274576	0.228591	0.25171	3.40879	2.25779	0	0	0.125595	-0.00723117	0.110313	0.365556	0.61857
hsa-mir-4326	0.369141	3.12222	5.70877	8.22993	7.97727	1.57176	0.900118	1.59364	4.07665	9.33462	3.40997	6.12336	10.1038	0.610393
hsa-mir-7705	0.368674	0.459622	0.709546	0.992707	1.01668	1.5707	0.920569	0.107781	0.553059	1.29059	0.413045	0.86438	1.40218	0.607423
hsa-mir-6514	0.36751	0.280181	0.394728	0.568557	0.547665	1.45333	0.883749	0	0.372775	0.72553	0.287372	0.41426	0.615849	0.60713
hsa-mir-3152	0.367331	0.100196	0.195364	0.162075	0.148655	3.7632	1.91329	0	0	0.134523	0.0217139	0.0847964	0.175456	0.627538
hsa-mir-5691	0.366723	0.0413793	0.103041	0.0807027	0.0778761	4.035	2.28397	0	0	0	-0.000865494	0.0308436	0.0789955	0.608871
hsa-mir-153-1	0.366719	1.16069	2.32228	2.86961	2.85415	3.74155	2.26813	0.164903	0.611108	1.61965	0.370822	1.34273	2.67089	0.605581
hsa-mir-5010	0.365123	0.503429	0.741781	1.29535	1.27379	1.28343	0.719372	0.375244	0.839163	1.60852	0.712323	1.03805	1.53446	0.606962
hsa-mir-223	0.364935	88.4255	176.246	295.901	284.11	1.83427	1.02172	62.2307	129.492	304.044	88.8311	203.531	396.313	0.609027
hsa-mir-4685	0.364494	0.21004	0.323324	0.352044	0.347472	2.30358	1.21328	0	0.130751	0.400825	0.147064	0.254261	0.386972	0.610531
hsa-mir-4473	0.364019	0.378844	0.573697	0.776482	0.750208	1.70232	0.95283	0	0.389924	0.930957	0.33002	0.587533	0.919882	0.607324
hsa-mir-6741	0.363891	0.104676	0.181195	0.14739	0.158769	3.09481	1.8019	0	0	0.143357	0.0378369	0.0948595	0.167432	0.604187
hsa-mir-6797	0.362489	0.147798	0.256207	0.237585	0.236958	2.87933	1.6453	0	0	0.236738	0.0437412	0.142157	0.279035	0.602979
hsa-mir-3170	0.36189	0.830135	1.33432	2.02879	2.10831	1.51313	0.861381	0.391137	1.05299	2.44678	0.918989	1.61255	2.71245	0.602224
hsa-mir-196a-2	0.361692	54.0037	99.8337	115.095	121.214	2.27194	1.39661	1.4283	21.7678	132.716	16.1234	79.5401	177.244	0.603465
hsa-mir-2113	0.36039	0.0567468	0.120999	0.0858339	0.0755114	5.01205	3.71702	0	0	0	-0.0360714	0.0152742	0.0850761	0.602846
hsa-mir-188	0.359933	1.73005	2.74728	4.79119	4.89398	1.23941	0.764118	1.61905	3.0095	5.52597	2.429	3.91147	6.42254	0.600887
hsa-mir-624	0.359719	0.609589	0.846312	1.57967	1.63149	1.03686	0.576037	0.615254	1.14388	2.00859	1.02788	1.42455	1.95203	0.601226
hsa-mir-3912	0.358211	0.402443	0.515284	0.895476	0.90124	0.999065	0.610636	0.300808	0.705361	1.22107	0.610849	0.799962	1.01643	0.598766
hsa-mir-3074	0.358073	3.89936	6.51576	10.125	10.3336	1.53918	0.914021	2.89274	5.49356	11.1691	4.43459	8.01072	13.387	0.598588
hsa-mir-6803	0.357553	0.232792	0.360702	0.443499	0.425714	2.25281	1.18153	0	0.213793	0.508688	0.19737	0.314233	0.474535	0.607145
hsa-mir-26b	0.356916	204.678	279.258	754.915	768.393	0.685146	0.392595	412.61	638.978	950.113	604.119	738.24	891.447	0.598179
hsa-mir-1260b	0.355354	0.125752	0.249425	0.1767	0.171997	4.03419	2.52866	0	0	0	-0.0311376	0.0714729	0.213554	0.596313
hsa-mir-331	0.355033	11.7212	16.9877	34.9196	35.5752	0.977383	0.524037	14.5464	25.052	42.9074	22.9101	31.4108	45.8112	0.598437
hsa-mir-4668	0.353662	1.08458	1.56324	2.60027	2.70574	1.16038	0.661829	0.70998	1.71116	3.4547	1.56807	2.29604	3.51275	0.595725
hsa-mir-6762	0.353088	0.119759	0.189557	0.166271	0.168216	2.81451	1.486	0	0	0.182567	0.0447088	0.117562	0.201936	0.597605
hsa-mir-6894	0.352589	0.136995	0.232928	0.222756	0.21275	2.891	1.54619	0	0	0.222142	0.069404	0.139258	0.229747	0.60077
hsa-mir-339	0.35075	17.0526	25.3529	52.9159	54.9078	0.987718	0.57531	24.3561	38.5253	62.3444	35.5819	48.9712	66.055	0.593565
hsa-mir-3691	0.35043	0.22064	0.371335	0.45677	0.421096	1.8562	0.999263	0	0.179294	0.5493	0.144526	0.305877	0.576983	0.602977
hsa-mir-4773-2	0.348169	0.0631857	0.119422	0.094266	0.0933938	2.96964	1.7732	0	0	0	0.016637	0.0541123	0.101741	0.590068
hsa-mir-643	0.347429	0.358143	0.510034	0.843181	0.799272	1.17527	0.621973	0.245766	0.600297	1.09912	0.512841	0.71062	0.983209	0.599066
hsa-mir-6798	0.347223	0.266692	0.439585	0.44514	0.470959	2.46329	1.55688	0	0.176579	0.503012	0.122064	0.301273	0.54795	0.594389
hsa-mir-7157	0.346818	0.0143518	0.0351936	0.0204198	0.0217804	5.89563	2.83716	0	0	0	-0.00459943	0.00774855	0.0253343	0.594607
hsa-mir-2115	0.346689	0.368077	0.671901	0.569165	0.487314	7.66388	2.63146	0	0	0.429542	0.0176751	0.326161	0.678861	0.737235
hsa-mir-4676	0.346507	0.291942	0.451978	0.614528	0.609185	1.54093	0.880284	0	0.339701	0.797253	0.264108	0.45357	0.800091	0.589117
hsa-mir-6731	0.345901	0.113556	0.218685	0.188862	0.173043	3.23433	1.89918	0	0	0.160617	0.0100371	0.0957109	0.214394	0.591092
hsa-mir-550a-3	0.345635	0.618477	0.914172	1.53337	1.56218	1.24877	0.637999	0.498645	1.01587	1.89377	0.897329	1.36109	1.95876	0.592489
hsa-mir-425	0.34553	85.8905	143.075	271.007	280.068	1.13252	0.685873	91.4047	170.157	342.163	134.949	235.509	388.671	0.589671
hsa-mir-1915	0.342811	0.202497	0.451117	0.286315	0.232611	6.86305	3.73759	0	0	0	-0.132562	0.0433997	0.29131	0.609471
hsa-mir-4646	0.342624	0.0838415	0.161736	0.12758	0.124544	3.75065	2.15659	0	0	0	0.0122125	0.067705	0.132416	0.585891
hsa-mir-1914	0.339322	0.114161	0.227593	0.190222	0.178852	3.68557	2.01379	0	0	0.150974	-0.000923071	0.087848	0.216235	0.587373
hsa-mir-660	0.338764	18.6523	27.4308	60.7837	61.9234	0.908273	0.59332	26.6927	46.875	76.024	41.3413	56.0389	74.0313	0.587587
hsa-mir-500b	0.33857	2.65451	4.14338	8.43509	8.53151	1.0474	0.863126	3.41963	5.77717	10.1525	4.79509	7.15583	10.3132	0.61992
hsa-mir-6820	0.338249	0.341463	0.526997	0.68676	0.684591	2.17904	1.18492	0	0.35112	0.740603	0.305646	0.489115	0.736062	0.583035
hsa-mir-3941	0.335762	0.256082	0.374657	0.510398	0.50683	1.38616	0.721321	0	0.288598	0.693022	0.267148	0.423738	0.651597	0.58328
hsa-mir-383	0.333497	4.29964	8.46572	5.26734	5.67999	4.93504	3.1963	0	0	1.06321	-2.05064	1.58491	6.89261	0.58814
hsa-mir-1193	0.332888	0.0253805	0.0661797	0.0462931	0.0443733	4.35772	2.64758	0	0	0	-0.00375272	0.0172775	0.0477262	0.577067
hsa-mir-1243	0.332681	0.0645923	0.129825	0.106943	0.105544	3.63995	2.11627	0	0	0	0.0121222	0.0522633	0.117729	0.576804
hsa-mir-642a	0.33051	1.60152	2.64716	3.3962	3.63235	1.79202	1.40529	0.664865	1.78972	3.98969	1.56772	2.96862	4.78043	0.617292
hsa-mir-1262	0.330244	0.526566	0.766065	1.21428	1.25803	1.25296	0.688184	0.359405	0.790132	1.52073	0.730159	1.09337	1.53523	0.575423
hsa-mir-7706	0.329396	1.42251	2.7979	3.86894	3.58638	3.16166	1.57379	0.867374	1.68219	3.19106	1.05617	2.25025	3.95338	0.588225
hsa-mir-3652	0.329024	0.608215	1.0885	1.37097	1.36732	2.0611	1.19438	0.196647	0.585516	1.40076	0.47023	0.95433	1.65763	0.573623
hsa-mir-376a-2	0.328901	1.18474	2.46155	1.84696	1.94354	4.48898	3.3094	0	0.305054	0.858448	-0.299012	0.779087	2.20366	0.599957
hsa-mir-3150b	0.328139	1.1589	2.48436	2.2556	1.9133	5.45539	2.104	0	0.387559	1.50059	0.157344	1.28794	2.96882	0.666274
hsa-mir-589	0.327778	18.6244	31.4025	79.2595	78.1602	1.06183	0.523812	39.7825	59.1515	89.4037	51.2424	69.3725	94.1867	0.580305
hsa-mir-7974	0.327349	0.267004	0.521374	0.519955	0.545151	2.5243	1.52169	0	0	0.488269	0.0274576	0.308312	0.840106	0.575273
hsa-mir-4705	0.327245	0.089315	0.180225	0.162603	0.146367	3.20072	1.92092	0	0	0	0.00887842	0.0727748	0.166816	0.573892
hsa-mir-5584	0.327183	0.0362801	0.0702356	0.0405703	0.0530945	4.17421	2.91033	0	0	0	-0.000282226	0.0264241	0.066385	0.638511
hsa-let-7f-2	0.326569	1813.06	2497.05	4982.07	4986.45	0.942562	0.46881	2162.28	3723.96	6070.31	3668.55	4592.72	5656.58	0.576911
hsa-mir-6730	0.326358	0.20704	0.356409	0.361551	0.368701	2.71804	1.37065	0	0	0.37992	0.114222	0.242276	0.412897	0.574491
hsa-mir-320d-1	0.325512	0.278364	0.432179	0.486134	0.499564	1.96748	1.01215	0	0.226699	0.586665	0.233849	0.404009	0.623226	0.572383
hsa-mir-7161	0.325152	0.264118	0.550306	0.236499	0.146882	22.8141	9.78221	0	0	0	-0.226276	0.00233813	0.296818	0.744165
hsa-mir-548j	0.325129	0.259607	0.380299	0.491124	0.488919	1.56858	0.897993	0	0.273953	0.666481	0.221144	0.407938	0.633355	0.570208
hsa-mir-3620	0.324794	0.210114	0.42203	0.410291	0.364978	3.84021	2.03288	0	0	0.330547	0.0155191	0.178058	0.426111	0.581193
hsa-let-7f-1	0.32463	1779.72	2459.66	4898.47	4903.93	0.943197	0.471226	2156.78	3673.07	5977.21	3587.12	4483.43	5583.6	0.574607
hsa-mir-7845	0.324274	0.139986	0.242329	0.219354	0.213992	2.79166	1.58435	0	0	0.23384	0.0666451	0.13826	0.232228	0.569745
hsa-mir-5684	0.322297	0.236347	0.335703	0.428713	0.447529	1.41798	0.752689	0	0.225752	0.645573	0.205177	0.377248	0.62229	0.568744
hsa-mir-1910	0.322117	0.247348	0.488247	0.475076	0.466891	2.64403	1.50255	0	0	0.376659	0.0342061	0.249527	0.635012	0.567665
hsa-mir-4423	0.321091	0.530544	1.19927	0.963848	0.829316	6.03914	2.86417	0	0.059923	0.476766	-0.112138	0.390834	0.988887	0.598116
hsa-mir-144	0.320504	72.6142	141.023	174.848	175.135	2.37744	1.29857	23.4362	62.1794	156.473	61.6341	124.908	218.223	0.566462
hsa-mir-6735	0.319791	0.112608	0.213009	0.197066	0.181642	2.8583	1.68497	0	0	0.197068	0.0471243	0.109124	0.203316	0.566642
hsa-mir-4684	0.319579	0.0640461	0.139591	0.118047	0.10835	3.77399	1.88281	0	0	0	0.0105213	0.0535293	0.122778	0.578427
hsa-mir-6728	0.318633	0.13815	0.25788	0.244401	0.238472	2.92901	1.30265	0	0	0.254624	0.0328138	0.148781	0.361955	0.584184
hsa-mir-3651	0.317823	0.916273	1.62959	1.86112	1.8248	2.22794	1.12802	0.179363	0.69185	1.85776	0.510223	1.32113	2.60444	0.568401
hsa-mir-615	0.317804	2.79638	5.14233	6.09684	6.04411	2.60026	1.27671	0.204064	1.63578	6.35736	1.03815	4.1952	9.24665	0.569842
hsa-mir-3682	0.317527	0.437071	0.651794	1.05489	1.03189	1.17839	0.619322	0.273488	0.699042	1.40546	0.531703	0.925756	1.43082	0.5662
hsa-mir-585	0.317027	0.409485	0.666669	0.738692	0.775115	1.97751	1.22787	0	0.279015	0.804029	0.27671	0.531607	0.950387	0.569536
hsa-mir-3677	0.316613	2.29663	3.92685	6.41703	6.60702	1.64288	0.840386	1.78851	3.53885	7.17826	2.86312	5.21775	9.03934	0.564223
hsa-mir-1976	0.314812	3.54127	6.04368	11.9437	11.7085	1.82529	0.845508	4.71136	7.81262	13.311	6.29421	9.66731	14.3317	0.573812
hsa-mir-3188	0.314324	0.190986	0.336719	0.309354	0.294165	2.92674	1.83802	0	0	0.330471	0.0688336	0.175446	0.317666	0.561999
hsa-mir-6802	0.311487	0.301157	0.474668	0.631257	0.621992	2.38755	1.1641	0	0.305163	0.695487	0.287114	0.449423	0.65927	0.564432
hsa-mir-559	0.309558	0.107383	0.209366	0.185017	0.185176	2.63004	1.43165	0	0	0.169706	0.0227343	0.105956	0.250962	0.556502
hsa-mir-376b	0.30917	1.7059	3.51293	3.31595	3.42755	3.36515	2.44916	0.273379	0.956541	2.2915	0.259313	1.74258	3.8504	0.581699
hsa-mir-3944	0.308427	0.24879	0.413732	0.435449	0.472204	1.90685	1.30217	0	0.150483	0.505279	0.0925379	0.293859	0.647897	0.579836
hsa-mir-5694	0.30743	0.120614	0.214862	0.127853	0.161586	3.94042	2.56583	0	0	0	-0.0542034	0.0611294	0.217811	0.600988
hsa-mir-551b	0.307199	3.8626	7.20605	6.34972	6.32363	2.77174	1.72309	0.289868	1.10337	3.84439	0.243042	3.85	8.79694	0.557654
hsa-mir-3926-2	0.306775	0.287735	0.388354	0.510432	0.537476	1.29895	0.69024	0	0.269747	0.750923	0.286795	0.451119	0.68692	0.555388
hsa-mir-556	0.306571	0.354304	0.611084	0.770126	0.753769	1.76024	0.887822	0	0.314163	0.864737	0.268418	0.578341	1.12073	0.557486
hsa-mir-363	0.306325	11.9645	23.0058	28.0787	28.6408	2.58922	1.40291	3.46776	8.11828	22.8944	4.98052	17.9659	37.45	0.553521
hsa-mir-937	0.306256	4.16258	9.03324	8.43053	7.27112	5.79543	2.89045	0.568565	1.39519	3.57089	-1.81706	2.3224	8.47264	0.571715
hsa-mir-6748	0.306072	0.131517	0.199509	0.181386	0.183473	2.2267	1.22536	0	0	0.222627	0.0796034	0.132273	0.205396	0.553272
hsa-mir-548s	0.305743	0.229865	0.347021	0.377249	0.363249	2.11185	0.92535	0	0.174739	0.460935	0.171787	0.294041	0.472157	0.573653
hsa-mir-145	0.30517	727.949	1222.96	2149.87	2229.2	1.47067	0.880321	657.756	1316.1	2440.59	1174.81	1775.76	2666.08	0.556681
hsa-mir-490	0.305045	2.5682	4.83822	3.03114	3.67196	4.51631	3.16009	0	0	0.650196	-0.707606	1.72439	4.91292	0.605049
hsa-mir-215	0.305016	116.468	252.548	205.742	191.696	6.33879	3.11691	1.62158	4.11156	26.7825	-71.7738	36.4998	192.451	0.56208
hsa-mir-3678	0.304749	0.269	0.403356	0.522579	0.492835	1.56131	0.775507	0	0.304241	0.685681	0.27565	0.431488	0.629909	0.560921
hsa-mir-636	0.304367	0.228709	0.37752	0.439673	0.426653	2.7736	1.27131	0	0.177704	0.507818	0.142508	0.286692	0.52223	0.564672
hsa-mir-3607	0.303828	29.973	49.8441	70.6779	69.4336	1.52212	0.73591	11.8708	28.673	87.9123	33.3891	56.4672	96.1825	0.557466
hsa-mir-6879	0.303825	0.145812	0.24871	0.237975	0.223774	3.03154	1.43459	0	0	0.259775	0.0805324	0.148239	0.241969	0.564316
hsa-mir-451a	0.303466	325.602	599.873	702.599	719.723	2.27161	1.28962	93.2676	243.863	624.508	264.132	548.99	914.508	0.551786
hsa-mir-675	0.303287	66.0611	156.956	130.281	125.249	4.39001	1.99929	3.27846	12.1512	48.1942	-0.884786	58.3155	161.615	0.565356
hsa-mir-1295a	0.30254	0.495225	0.949022	1.10099	1.09846	2.38774	1.32903	0	0.409396	1.08892	0.279196	0.783096	1.45029	0.550063
hsa-mir-4724	0.302415	0.678412	1.27359	1.18675	1.18329	2.73879	1.6052	0	0.264841	1.02678	0.0365116	0.704235	1.72376	0.55094
hsa-mir-3942	0.301421	0.216739	0.327249	0.378446	0.35613	1.87575	0.914845	0	0.181383	0.491322	0.169226	0.277604	0.460719	0.55893
hsa-mir-486-2	0.301142	55.768	109.555	119.323	118.879	2.92186	1.55259	16.4471	38.8118	92.3119	32.9897	84.1277	155.216	0.54912
hsa-mir-1468	0.301109	4.1698	7.84018	11.7206	11.5013	1.86972	1.14887	3.09502	6.12712	12.3751	4.42622	8.71186	14.099	0.551255
hsa-mir-4797	0.300847	0.264859	0.394485	0.489446	0.484996	1.56003	0.812537	0	0.253825	0.655621	0.215137	0.389896	0.651432	0.549544
hsa-mir-3913-2	0.299611	0.699061	1.09725	1.89002	1.87879	2.41758	1.30102	0.688183	1.32976	2.23764	0.936166	1.45717	2.20741	0.547517
hsa-mir-486-1	0.299453	55.2958	109.969	120.327	119.396	2.93657	1.55131	16.7871	38.8688	94.1291	32.4089	83.1311	155.587	0.547736
hsa-mir-5690	0.29899	0.180739	0.255716	0.269583	0.267129	1.90979	1.10024	0	0.071256	0.370822	0.138394	0.21269	0.302407	0.547326
hsa-mir-1538	0.297701	0.185673	0.287517	0.301441	0.287044	2.25189	1.15863	0	0.09225	0.361972	0.127545	0.208187	0.318088	0.549243
hsa-mir-6808	0.295729	0.378327	0.667753	0.654893	0.636648	4.01908	1.95873	0	0.232817	0.574032	0.0632169	0.353131	0.732448	0.549036
hsa-mir-3138	0.294912	0.126946	0.20951	0.162231	0.171931	3.29952	1.56609	0	0	0.145747	0.0447027	0.116105	0.201434	0.544978
hsa-mir-6507	0.294832	0.259727	0.451931	0.323594	0.390506	3.08197	1.82396	0	0	0.252806	0.0265963	0.238977	0.535773	0.566656
hsa-mir-4523	0.293915	0.153992	0.254312	0.237938	0.231586	2.23693	1.29417	0	0	0.275025	0.0724503	0.158122	0.280235	0.542656
hsa-mir-6793	0.293376	0.201358	0.308889	0.335101	0.324108	2.24718	1.07372	0	0.134558	0.40234	0.141312	0.23982	0.380211	0.548712
hsa-mir-499a	0.292664	1.72237	2.91729	1.4272	1.72378	8.19688	4.92735	0	0.31875	0.775381	-1.21421	0.41207	2.29937	0.565012
hsa-mir-6744	0.292499	0.0739897	0.180274	0.126363	0.111037	5.37144	2.43659	0	0	0	-0.0216302	0.0446757	0.153759	0.566846
hsa-mir-3612	0.291661	0.0334784	0.0799766	0.0478675	0.0465903	5.67093	2.65545	0	0	0	-0.0145308	0.0165808	0.0580813	0.547876
hsa-mir-4766	0.291424	0.263156	0.412436	0.495451	0.476878	1.70018	0.84663	0	0.211088	0.631758	0.203003	0.372312	0.676081	0.544168
hsa-mir-1258	0.29059	0.586532	0.937086	0.925071	0.982842	2.44334	1.35011	0	0.288598	0.915895	0.314446	0.730568	1.28489	0.541584
hsa-mir-5706	0.289085	0.267899	0.360626	0.445702	0.455906	1.46149	0.660276	0	0.259435	0.603962	0.285992	0.405595	0.5494	0.544106
hsa-mir-7152	0.288872	0.0792904	0.172525	0.144532	0.120484	4.06694	1.67689	0	0	0	0.0129394	0.0701143	0.149919	0.594511
hsa-mir-153-2	0.288869	16.1242	32.4789	40.4564	39.8637	3.54178	1.79182	3.85437	9.66704	26.6079	6.35562	21.4967	43.3411	0.539006
hsa-mir-4725	0.287363	0.0984917	0.183703	0.137233	0.15274	3.13795	1.74974	0	0	0	0.0249838	0.0895175	0.18295	0.542866
hsa-mir-3681	0.287271	0.663987	0.993591	0.196434	0.224561	19.9998	10.7992	0	0	0	-0.65537	-0.0501722	0.671078	0.541373
hsa-mir-4647	0.287099	0.0894619	0.158554	0.131453	0.119287	2.98395	1.40229	0	0	0.121887	0.035456	0.0805833	0.143245	0.550967
hsa-mir-618	0.286891	0.452567	0.83431	1.05859	1.02193	2.50874	1.2192	0	0.427652	1.05069	0.420841	0.701966	1.11864	0.540534
hsa-mir-653	0.285923	13.3931	24.86	23.5685	24.2141	5.35323	1.9013	2.49991	6.40454	15.0662	0.996763	14.6301	32.8399	0.57427
hsa-mir-3929	0.285914	0.0404448	0.0807273	0.0336463	0.037743	9.64412	4.24605	0	0	0	-0.0223479	0.0157958	0.0607985	0.536559
hsa-mir-627	0.285038	0.679806	0.945607	1.62747	1.64765	1.06486	0.521248	0.563462	1.16364	2.0624	1.09859	1.48913	2.02385	0.535508
hsa-mir-548d-2	0.284836	0.108474	0.186038	0.165916	0.149719	2.41767	1.31707	0	0	0.180648	0.0366119	0.107755	0.224618	0.537163
hsa-mir-320d-2	0.284357	0.249323	0.401134	0.427027	0.433656	2.14392	1.08877	0	0.194392	0.508304	0.191509	0.344433	0.537191	0.5336
hsa-mir-4652	0.284244	0.97162	2.03212	2.2383	2.03128	2.91584	1.32772	0	0	2.16676	0.19686	1.28961	3.0302	0.551761
hsa-mir-3154	0.283366	0.102868	0.197533	0.162615	0.153804	3.12476	1.66898	0	0	0.131681	0.0155857	0.0893457	0.183968	0.533348
hsa-mir-4791	0.283203	0.284666	0.467201	0.559209	0.525224	2.23624	0.966715	0	0.260066	0.654579	0.244283	0.402192	0.634417	0.552673
hsa-mir-639	0.283115	0.3628	0.533883	0.660108	0.716323	1.5583	0.889482	0	0.372379	0.813454	0.361252	0.57489	0.896331	0.540652
hsa-mir-8072	0.282456	0.151497	0.237252	0.223561	0.221126	2.2771	1.20164	0	0	0.27707	0.085206	0.153948	0.258678	0.531575
hsa-mir-5699	0.281571	0.370584	0.535751	0.797597	0.80058	1.35075	0.666105	0.209678	0.54976	1.02124	0.479953	0.701485	0.982509	0.531924
hsa-mir-561	0.281406	0.510527	0.80947	0.851773	0.928983	2.0099	1.2529	0	0.328593	0.917891	0.207552	0.686085	1.32732	0.548387
hsa-mir-579	0.28131	0.353874	0.53093	0.742738	0.758292	1.37986	0.699493	0.121591	0.440566	0.964962	0.375114	0.637026	1.03248	0.530768
hsa-mir-4742	0.281082	0.404408	0.550012	0.87127	0.856384	1.13512	0.578333	0.240051	0.597857	1.16009	0.525905	0.745548	1.07765	0.53126
hsa-mir-548d-1	0.280843	0.10416	0.184502	0.159744	0.158685	2.27695	1.3149	0	0	0.184681	0.0411005	0.108652	0.234993	0.531619
hsa-mir-3199-2	0.280467	0.399994	0.555089	0.896172	0.893824	1.17246	0.598692	0.265091	0.623662	1.20075	0.544206	0.783734	1.09956	0.530001
hsa-mir-548k	0.279762	0.16358	0.242294	0.24066	0.236925	1.85717	1.01084	0	0	0.335467	0.105345	0.182721	0.299491	0.529035
hsa-mir-4713	0.277831	0.110286	0.230594	0.175844	0.196438	3.23514	1.63995	0	0	0	-0.006092	0.10484	0.3033	0.52961
hsa-mir-3193	0.277672	0.256236	0.385516	0.46817	0.480482	1.53953	0.724526	0	0.237705	0.621788	0.238049	0.41659	0.653173	0.529248
hsa-mir-6814	0.275892	0.124681	0.213498	0.190877	0.182142	2.63565	1.39939	0	0	0.200219	0.0482144	0.127008	0.223024	0.525893
hsa-mir-6777	0.275573	0.238739	0.413314	0.454423	0.435169	2.22488	1.04188	0	0.167215	0.512077	0.176289	0.318769	0.556302	0.531881
hsa-mir-5000	0.275101	0.634267	0.872932	1.6581	1.6443	0.890153	0.444506	0.657278	1.30204	2.17447	1.16349	1.56363	2.01521	0.525456
hsa-mir-6761	0.274462	0.490099	0.715186	1.10326	1.12951	1.38559	0.598154	0.277987	0.69181	1.42979	0.648239	0.96772	1.51233	0.531817
hsa-mir-665	0.273504	0.267301	0.44769	0.468396	0.447463	2.53047	1.45404	0	0.127222	0.486588	0.164508	0.318336	0.515149	0.523874
hsa-mir-5008	0.272043	0.0971781	0.183393	0.1416	0.154572	3.34009	1.65483	0	0	0	-0.00119848	0.0829804	0.231964	0.522615
hsa-mir-5687	0.271478	0.187382	0.284622	0.303188	0.309194	1.83888	0.925277	0	0.088605	0.394913	0.136246	0.227124	0.376984	0.52121
hsa-mir-6755	0.270956	0.378498	0.49087	0.823143	0.816988	1.00233	0.476061	0.295393	0.648322	1.13521	0.575541	0.748159	0.986828	0.523154
hsa-mir-4736	0.270892	0.0615066	0.114289	0.0812336	0.0820927	3.28963	1.57101	0	0	0	0.019554	0.0566223	0.10679	0.521968
hsa-mir-362	0.270324	7.87221	13.5405	21.1456	22.5576	1.57586	1.2491	7.23137	12.2061	22.2294	9.45343	17.3999	27.0834	0.583696
hsa-mir-5091	0.270278	0.321619	0.50733	0.543722	0.599737	1.97821	1.20868	0	0.232009	0.619804	0.24291	0.416439	0.675051	0.539504
hsa-mir-4773-1	0.26984	0.0638817	0.119229	0.0885921	0.0947026	3.14387	1.75153	0	0	0	0.0137748	0.0541835	0.108433	0.524726
hsa-mir-4735	0.269635	0.0402159	0.0857399	0.0564928	0.0585981	3.93158	1.86854	0	0	0	0.00267661	0.0314757	0.0738538	0.520056
hsa-mir-6784	0.268795	0.0633421	0.137867	0.110659	0.0959939	4.16499	1.73884	0	0	0	0.0131234	0.0556296	0.125856	0.553576
hsa-mir-570	0.267269	0.385377	0.55983	0.714861	0.739181	1.42119	0.70392	0	0.397126	0.901604	0.366553	0.626885	1.00656	0.517562
hsa-mir-887	0.267252	2.9224	5.12177	6.77667	7.19837	2.22266	1.26155	2.00649	3.50505	6.31139	2.5994	4.91616	8.99831	0.52374
hsa-mir-548ag-2	0.267238	0.153927	0.267358	0.217395	0.224667	2.87751	1.402	0	0	0.192402	0.0721584	0.158697	0.287259	0.517264
hsa-mir-3913-1	0.266631	0.659395	1.09726	1.89814	1.89276	2.46233	1.30754	0.709336	1.3212	2.30159	0.955313	1.46486	2.24941	0.516528
hsa-mir-6746	0.266549	0.0714191	0.125312	0.0947285	0.0981641	3.26292	1.53274	0	0	0	0.0228698	0.0657848	0.120753	0.517305
hsa-mir-4479	0.265889	0.100757	0.179377	0.147849	0.144627	3.28653	1.58263	0	0	0.149896	0.0336878	0.0903175	0.174978	0.517801
hsa-mir-1908	0.26499	0.080417	0.152025	0.10705	0.108347	3.72005	1.72191	0	0	0	0.00773814	0.0645142	0.141308	0.51707
hsa-mir-4786	0.263461	0.378634	0.56909	0.801295	0.778428	1.37463	0.676045	0.169091	0.502956	1.02462	0.430889	0.662277	0.997192	0.515056
hsa-mir-621	0.262275	0.016691	0.0455885	0.0319194	0.0263414	5.31969	3.40235	0	0	0	-0.00191619	0.0123157	0.0290592	0.513383
hsa-mir-7112	0.261535	0.204349	0.322896	0.317124	0.33708	2.09975	1.13838	0	0	0.393029	0.0904294	0.249628	0.458936	0.515834
hsa-mir-3940	0.261371	0.762382	1.50994	1.75075	1.60527	2.668	1.30473	0.19752	0.616002	1.58027	0.431914	1.11073	2.02758	0.516731
hsa-mir-888	0.260735	2.09337	3.54439	1.1069	1.66207	9.89091	6.50161	0	0	0	-1.64885	0.212041	2.54212	0.626894
hsa-mir-5579	0.260529	0.188731	0.362386	0.361135	0.331993	2.59423	1.39641	0	0	0.362291	0.0474225	0.198412	0.459208	0.511643
hsa-mir-6812	0.259641	0.0750965	0.152236	0.109913	0.112464	4.51034	2.09361	0	0	0	0.0123733	0.058753	0.120732	0.510838
hsa-mir-2114	0.259132	0.558199	1.11458	1.01697	0.925933	3.42963	1.70273	0	0.253762	0.771598	0.194344	0.667368	1.29926	0.513399
hsa-mir-4699	0.258409	0.0570489	0.114814	0.090058	0.0827472	3.85468	1.618	0	0	0	0.0183893	0.0516309	0.0998555	0.528421
hsa-mir-7641-2	0.257341	0.265413	0.553473	0.430474	0.400226	4.1044	2.1218	0	0	0.190069	-0.00544763	0.201092	0.457175	0.508331
hsa-mir-3926-1	0.256726	0.227582	0.312744	0.363741	0.385016	1.44043	0.71644	0	0.181882	0.533693	0.198312	0.327553	0.498166	0.508619
hsa-mir-504	0.255538	1.01762	1.99067	2.22263	2.02288	2.86005	1.31671	0.228885	0.74274	1.89912	0.461189	1.46338	2.68385	0.515615
hsa-mir-3679	0.255427	0.104797	0.183348	0.167714	0.151132	2.31193	1.13165	0	0	0.196067	0.0531762	0.105871	0.188767	0.51216
hsa-mir-3130-2	0.253683	1.31978	2.01016	2.99506	2.97922	1.37154	0.653007	0.7336	1.8057	3.66963	1.78513	2.65361	3.72506	0.50464
hsa-mir-662	0.252801	0.0509262	0.140419	0.101991	0.0708355	5.84259	2.53588	0	0	0	-0.0230203	0.0224246	0.0963206	0.574572
hsa-mir-5680	0.251754	0.162497	0.278542	0.279306	0.265654	2.60728	1.09905	0	0	0.299086	0.0966596	0.185422	0.322948	0.514866
hsa-mir-6764	0.251605	0.147944	0.223031	0.222803	0.209932	2.02396	0.979213	0	0	0.296225	0.102268	0.160167	0.244817	0.504791
hsa-mir-3591	0.251184	0.154987	0.357102	0.242711	0.186929	9.74045	4.2631	0	0	0	-0.118444	0.0243791	0.211356	0.541954
hsa-mir-3664	0.250749	0.312706	0.500281	0.53576	0.568147	1.82197	0.996353	0	0.171866	0.679225	0.18981	0.466191	0.828594	0.5071
hsa-mir-607	0.250474	0.199217	0.286602	0.296467	0.298907	1.84117	0.898282	0	0.110839	0.388809	0.154769	0.247513	0.368171	0.500569
hsa-mir-1277	0.250423	0.762675	1.04426	1.61073	1.6276	1.25505	0.613137	0.404394	1.0756	2.13558	1.02996	1.48843	2.0341	0.500539
hsa-mir-3617	0.24978	0.0780235	0.141438	0.0896619	0.104976	4.13119	2.01283	0	0	0	0.00859049	0.0627412	0.134072	0.505655
hsa-mir-892b	0.249675	0.947256	1.52193	0.475129	0.717435	9.0598	5.9611	0	0	0	-0.741439	0.122319	1.20446	0.624008
hsa-mir-7641-1	0.248997	0.459902	0.933661	0.727658	0.722706	3.94048	1.88238	0	0	0.311962	0.0218416	0.40528	0.90044	0.499634
hsa-mir-3130-1	0.248747	1.34905	2.00157	2.95925	2.97256	1.36262	0.657153	0.730897	1.7772	3.6568	1.78127	2.62672	3.71737	0.498968
hsa-mir-6749	0.24808	0.0718092	0.14329	0.106343	0.0995597	4.44992	2.20569	0	0	0	0.00577315	0.051966	0.112757	0.499545
hsa-mir-6501	0.248035	0.209096	0.358019	0.386176	0.376663	2.01568	1.12067	0	0.152871	0.444219	0.130543	0.26559	0.49543	0.499974
hsa-mir-2116	0.247585	0.361295	0.546029	0.807833	0.78265	1.36844	0.686739	0.173102	0.51462	1.031	0.460034	0.691157	0.938921	0.498246
hsa-mir-2117	0.247144	0.0238751	0.0581504	0.0399274	0.0356053	4.13331	2.05872	0	0	0	0.0005757	0.0196378	0.0442409	0.501066
hsa-mir-7978	0.246986	0.0343149	0.0868504	0.0612981	0.0636089	4.28865	2.27701	0	0	0	-0.00368859	0.0235092	0.0681087	0.499691
hsa-mir-1276	0.246539	0.1688	0.285501	0.291649	0.265382	2.11027	0.986923	0	0	0.362113	0.0806199	0.19711	0.388987	0.504586
hsa-mir-4649	0.245923	0.130639	0.186254	0.16985	0.176102	1.92452	0.941856	0	0	0.234506	0.0795624	0.140463	0.226009	0.496397
hsa-mir-3158-2	0.245801	0.14369	0.214468	0.202922	0.209342	1.93271	1.08118	0	0	0.270852	0.0890262	0.153552	0.243203	0.501746
hsa-mir-6837	0.245586	0.471679	0.62796	1.15479	1.18765	0.860582	0.428606	0.488179	0.921007	1.54213	0.857383	1.11769	1.42501	0.496904
hsa-mir-6125	0.244191	0.22218	0.328508	0.360334	0.359049	1.7432	0.793346	0	0.179323	0.461671	0.193965	0.299847	0.427863	0.495985
hsa-mir-5581	0.242021	0.199467	0.286522	0.308947	0.309878	1.71312	0.701824	0	0.161575	0.422915	0.167374	0.264447	0.402832	0.499953
hsa-mir-4796	0.242014	0.107575	0.157551	0.145641	0.143981	2.10935	0.936519	0	0	0.202906	0.0708516	0.111044	0.162212	0.495185
hsa-mir-4518	0.24166	0.0198131	0.0391748	0.0164447	0.0167664	8.50777	4.50593	0	0	0	-0.0127767	0.00587204	0.027125	0.493763
hsa-mir-4517	0.241234	0.0686979	0.142444	0.111957	0.0990199	3.30706	1.52453	0	0	0	0.0154996	0.0628441	0.142085	0.501189
hsa-mir-33b	0.240891	2.29015	3.85662	5.1547	5.05513	1.75296	0.819667	0.943704	2.32386	5.57976	2.09397	4.04148	7.41619	0.492072
hsa-mir-4756	0.240239	0.0719126	0.140735	0.0840954	0.0932363	3.751	1.9723	0	0	0	-0.0203157	0.0480612	0.149726	0.498251
hsa-mir-6132	0.240228	0.0971676	0.189045	0.162625	0.155334	4.71372	1.62926	0	0	0.127222	0.031214	0.0892705	0.175282	0.529032
hsa-mir-3132	0.239585	0.0913161	0.175329	0.104448	0.10481	5.34129	2.70899	0	0	0	-0.03696	0.035553	0.157456	0.489847
hsa-mir-1269a	0.238505	315.589	676.943	412.878	390.795	6.08469	2.86275	0.11725	1.32309	34.7793	-125.225	171.287	525.963	0.490537
hsa-mir-548au	0.23704	0.184563	0.286302	0.302342	0.292523	1.80864	0.856188	0	0.104371	0.395282	0.122541	0.238342	0.401547	0.488129
hsa-mir-4755	0.236748	0.111189	0.180061	0.156216	0.160359	2.29582	1.18435	0	0	0.196025	0.0550064	0.112353	0.199314	0.488439
hsa-mir-4638	0.23595	0.459465	0.645298	0.908144	0.916681	1.22482	0.578859	0.193394	0.574203	1.24331	0.536157	0.855888	1.21203	0.485888
hsa-mir-4758	0.2356	0.506464	1.15387	1.04557	0.849177	6.79457	2.87708	0	0	0.459072	-0.176054	0.301675	0.936107	0.515601
hsa-mir-4469	0.235208	0.110596	0.188303	0.15552	0.158718	2.96344	1.39069	0	0	0.173665	0.04614	0.105174	0.192939	0.485071
hsa-mir-219b	0.234646	0.263518	0.348498	0.451147	0.463504	1.2414	0.602024	0	0.29214	0.658742	0.269491	0.400112	0.596815	0.485083
hsa-mir-5002	0.234604	0.123838	0.201783	0.181316	0.181281	2.20412	1.08306	0	0	0.232311	0.062143	0.129102	0.244406	0.484408
hsa-mir-4449	0.234299	0.959421	1.86077	1.72049	1.74639	3.86144	1.88951	0	0.314025	0.991407	0.0928257	0.911501	2.19891	0.484221
hsa-mir-4763	0.234075	0.140139	0.252666	0.212321	0.2075	3.26946	1.42594	0	0	0.219638	0.0475755	0.133558	0.2556	0.487759
hsa-mir-6750	0.232975	0.121678	0.211289	0.171094	0.166075	3.6317	1.45944	0	0	0.177197	0.0492813	0.120218	0.199997	0.49375
hsa-mir-7158	0.232351	0.0353988	0.0626897	0.0256062	0.0389483	5.68883	3.23612	0	0	0	-0.0178855	0.0130286	0.0566168	0.571743
hsa-mir-548e	0.232317	0.270834	0.363581	0.490917	0.480289	1.22599	0.592303	0	0.336436	0.68443	0.289943	0.447306	0.637887	0.482415
hsa-mir-6786	0.231918	0.0527202	0.100962	0.0730528	0.0689627	3.17292	1.42145	0	0	0	0.0220331	0.0464027	0.081967	0.486016
hsa-mir-876	0.231534	0.144708	0.284579	0.234713	0.213986	2.90134	1.74767	0	0	0.16037	0.0298681	0.130672	0.28608	0.486232
hsa-mir-892a	0.230473	4.51279	7.59122	2.37132	3.61033	9.74744	5.96492	0	0	0.165376	-3.5772	0.921876	5.64286	0.591073
hsa-mir-4785	0.230219	0.0892046	0.140579	0.108738	0.119791	2.59381	1.21989	0	0	0.111516	0.043614	0.0876851	0.146379	0.482709
hsa-mir-6805	0.230197	0.0985839	0.165668	0.147794	0.13406	2.60511	1.14383	0	0	0.170932	0.0519836	0.097284	0.160355	0.489729
hsa-mir-581	0.230114	0.296512	0.416058	0.548479	0.543374	1.33598	0.609618	0	0.339701	0.757803	0.311209	0.478903	0.704752	0.4806
hsa-mir-4665	0.229092	0.181416	0.301661	0.299506	0.280287	2.57496	1.08971	0	0	0.330721	0.086992	0.206131	0.380202	0.488032
hsa-mir-1227	0.227732	0.115759	0.242273	0.211667	0.188379	4.75523	1.951	0	0	0.151308	0.0249466	0.103727	0.213029	0.495142
hsa-mir-658	0.227274	0.216278	0.316604	0.333516	0.32657	1.9719	0.884096	0	0.141954	0.417985	0.167466	0.256913	0.390241	0.478481
hsa-mir-4660	0.227133	0.314046	0.453308	0.590847	0.569484	1.3835	0.618861	0	0.36063	0.778731	0.331032	0.492467	0.718855	0.479772
hsa-mir-4525	0.226798	0.118327	0.203122	0.176882	0.173172	2.66924	1.08612	0	0	0.198067	0.0643032	0.123964	0.220381	0.48392
hsa-mir-4520-1	0.226533	0.0183429	0.0517123	0.0384384	0.0301754	3.98197	1.90247	0	0	0	0.000904349	0.0147106	0.036892	0.493409
hsa-mir-548ba	0.22534	0.110471	0.21892	0.17361	0.155759	3.89366	1.71552	0	0	0.109159	0.0243069	0.0960359	0.19506	0.483558
hsa-mir-1288	0.225335	0.296387	0.413336	0.606371	0.579349	1.16897	0.478209	0.142077	0.424898	0.813418	0.38766	0.535495	0.718513	0.485545
hsa-mir-4442	0.225265	0.21092	0.308939	0.308292	0.323501	1.85151	0.917984	0	0.096814	0.405529	0.164148	0.258984	0.382241	0.477306
hsa-mir-6886	0.224327	0.0349451	0.0818303	0.0546776	0.046827	4.42536	2.03438	0	0	0	0.00445158	0.0289233	0.0639	0.483082
hsa-mir-6880	0.223278	0.04787	0.103387	0.0750815	0.0688784	4.10337	1.81042	0	0	0	0.0151728	0.0410099	0.0767598	0.478697
hsa-mir-4501	0.223171	0.274102	0.617363	0.504405	0.446343	3.81093	1.78756	0	0	0.200321	0.00543445	0.233135	0.589924	0.47747
hsa-mir-3909	0.222996	0.289155	0.406258	0.562314	0.554008	1.28644	0.625691	0	0.37843	0.758937	0.339515	0.478858	0.661973	0.472413
hsa-mir-7854	0.222465	0.271146	0.395394	0.502518	0.470274	1.51846	0.67575	0	0.275469	0.662567	0.257291	0.4104	0.611091	0.477463
hsa-mir-6895	0.219736	0.126777	0.212838	0.178613	0.180411	3.04935	1.32765	0	0	0.195866	0.0523406	0.125082	0.23159	0.469729
hsa-mir-4749	0.219112	0.0813693	0.141221	0.106299	0.103266	3.23468	1.49556	0	0	0	0.0271913	0.0687166	0.124702	0.468579
hsa-mir-3150a	0.217185	0.113944	0.173192	0.141311	0.144135	2.34012	0.960584	0	0	0.168335	0.0564036	0.112149	0.189779	0.468795
hsa-mir-3684	0.216084	0.191299	0.277717	0.307196	0.30156	1.65864	0.797137	0	0.141954	0.432622	0.13745	0.234214	0.408495	0.465029
hsa-mir-3619	0.214612	0.223681	0.365921	0.378363	0.362566	2.24473	1.01161	0	0.113391	0.44554	0.12473	0.271234	0.508905	0.464805
hsa-mir-6871	0.213554	0.0598121	0.116775	0.0861119	0.0818689	3.53554	1.57619	0	0	0	0.0179345	0.0527321	0.101398	0.464076
hsa-mir-6882	0.213398	0.127076	0.195136	0.177075	0.165293	2.56957	0.982378	0	0	0.231983	0.0846844	0.12847	0.186255	0.478358
hsa-mir-4781	0.213258	0.226533	0.296978	0.347444	0.337668	1.39249	0.713057	0	0.214297	0.505692	0.210506	0.290793	0.389985	0.463502
hsa-mir-3189	0.211527	0.216251	0.373304	0.282648	0.303319	3.33092	1.58894	0	0	0.239882	0.0158447	0.207831	0.460667	0.463032
hsa-mir-3911	0.210953	0.0897338	0.167864	0.126348	0.130288	2.81934	1.39099	0	0	0.0883285	0.0236886	0.0830469	0.175849	0.461822
hsa-mir-6737	0.210798	0.143528	0.226869	0.218987	0.208002	2.84009	1.12548	0	0	0.25924	0.0793999	0.149006	0.254998	0.468631
hsa-mir-6754	0.210099	0.0754166	0.123882	0.0944953	0.0982372	2.74457	1.28553	0	0	0	0.0353684	0.0679081	0.114067	0.459418
hsa-mir-7155	0.209885	0.154642	0.232932	0.221691	0.228253	2.29157	1.00121	0	0	0.277956	0.0958092	0.174387	0.284624	0.458394
hsa-mir-4703	0.209591	0.0201056	0.0465366	0.028794	0.0280025	4.53221	1.74923	0	0	0	0.00322102	0.0174936	0.0358509	0.46692
hsa-mir-4658	0.209439	0.211115	0.406969	0.293715	0.312514	4.31542	2.17024	0	0	0.208537	-0.037054	0.137659	0.432245	0.463455
hsa-mir-4443	0.208976	0.330268	0.531773	0.535789	0.563031	1.94612	1.00101	0	0.212402	0.63912	0.229178	0.45502	0.727688	0.464202
hsa-mir-6853	0.208838	0.0673649	0.119929	0.0895701	0.0884797	4.01572	1.54295	0	0	0	0.0263767	0.0591003	0.0969027	0.464899
hsa-mir-4434	0.208823	0.0926904	0.148254	0.112849	0.108753	2.71125	1.10619	0	0	0.075336	0.0372615	0.091372	0.157104	0.462372
hsa-mir-551a	0.20714	0.588477	1.15433	1.00935	0.979212	3.96947	1.60475	0	0.177211	0.642381	0.016467	0.566773	1.4169	0.460246
hsa-mir-873	0.20642	0.500111	0.959059	0.725868	0.741367	3.03145	1.88017	0	0	0.488003	-0.00514878	0.393295	1.04965	0.479701
hsa-mir-548v	0.206202	0.600864	0.974313	1.31121	1.37049	1.7362	0.738523	0.291193	0.756858	1.5434	0.690059	1.13764	1.85124	0.454959
hsa-mir-2276	0.205872	0.149158	0.235534	0.207506	0.208947	2.2951	1.14512	0	0	0.244255	0.0685663	0.16095	0.27991	0.456098
hsa-mir-6847	0.205748	0.0408337	0.0937872	0.0684493	0.0577506	4.07727	1.5152	0	0	0	0.0120921	0.0353147	0.0721649	0.48722
hsa-mir-6516	0.205535	0.300846	0.414583	0.550067	0.527028	1.3824	0.561286	0	0.360336	0.738557	0.344746	0.485431	0.649327	0.45986
hsa-mir-5090	0.205206	0.187508	0.342326	0.346018	0.334288	3.72272	1.77919	0	0	0.341089	0.088784	0.200729	0.349096	0.453169
hsa-mir-187	0.204965	22.113	44.1532	40.4608	42.3192	3.00239	1.44181	1.13361	4.9375	25.9282	4.54354	25.6742	61.8812	0.455408
hsa-mir-3131	0.204886	0.629079	1.32158	0.904975	0.879686	4.41872	2.17236	0	0	0.230169	-0.272199	0.331129	1.33369	0.453353
hsa-mir-4640	0.20466	0.229048	0.401837	0.466864	0.431792	4.26615	1.51999	0	0.133044	0.447485	0.124996	0.277613	0.493648	0.47577
hsa-mir-33a	0.204105	11.9877	20.7803	32.7076	32.0137	1.86149	0.781888	8.10018	18.1176	36.9859	14.4527	26.2856	43.2902	0.453948
hsa-mir-6800	0.203517	0.0387208	0.0886062	0.0554841	0.0539811	4.47581	1.94174	0	0	0	0.00309911	0.0294005	0.0671795	0.452172
hsa-mir-5088	0.203192	0.0424528	0.099353	0.0714712	0.0626575	4.60895	1.98243	0	0	0	0.00538855	0.0324179	0.072429	0.458916
hsa-mir-4999	0.202083	0.540999	0.714798	1.04644	1.04209	1.1668	0.537967	0.220766	0.726662	1.4606	0.67567	0.909094	1.27055	0.449651
hsa-mir-6781	0.202075	0.159601	0.245969	0.242862	0.233948	1.84345	0.823671	0	0	0.318879	0.109762	0.192185	0.301923	0.450412
hsa-mir-3136	0.202042	0.295019	0.428283	0.505553	0.531724	1.49266	0.706426	0	0.274349	0.677273	0.265429	0.46547	0.730059	0.45304
hsa-mir-4726	0.201991	0.150934	0.230207	0.22272	0.232436	1.81663	0.916355	0	0	0.311906	0.0969044	0.184515	0.309377	0.455613
hsa-mir-6727	0.201956	0.0732564	0.131161	0.0928012	0.0959556	3.3262	1.44654	0	0	0	0.026756	0.0655972	0.11802	0.449512
hsa-mir-4444-2	0.201718	0.368953	0.489772	0.694086	0.686976	1.26878	0.511524	0.180518	0.467474	0.929331	0.463968	0.616258	0.828703	0.452357
hsa-mir-5698	0.201002	0.896833	1.65484	1.47333	1.45874	3.34748	1.71275	0	0.413241	1.11727	0.0744296	0.85463	2.0313	0.451691
hsa-mir-4777	0.200933	0.175187	0.246697	0.262307	0.274211	1.57741	0.803154	0	0	0.403408	0.127619	0.236886	0.369443	0.455663
hsa-mir-6795	0.200805	0.0319325	0.0731725	0.0467244	0.0447469	4.10333	1.85398	0	0	0	0.00157998	0.0246393	0.0589974	0.44851
hsa-mir-5092	0.19932	0.124406	0.199592	0.171693	0.177663	2.14466	1.06289	0	0	0.215761	0.0456418	0.131617	0.27298	0.451005
hsa-mir-3125	0.199313	0.0581385	0.116761	0.0705493	0.0671359	4.4038	2.30809	0	0	0	-0.000766658	0.0405279	0.0925045	0.449309
hsa-mir-3191	0.199006	0.234437	0.307141	0.34956	0.358458	1.61788	0.644884	0	0.18051	0.508568	0.218829	0.320734	0.456835	0.448111
hsa-mir-6794	0.198673	0.0446661	0.0966628	0.0585494	0.0626401	4.69634	2.7204	0	0	0	-0.0170528	0.0200182	0.0755994	0.470334
hsa-mir-6807	0.197525	0.118666	0.203212	0.172471	0.169635	2.62919	1.15856	0	0	0.196919	0.0474828	0.116329	0.228377	0.444623
hsa-mir-3622b	0.19671	0.0640773	0.134838	0.0758223	0.0820417	6.01998	2.68776	0	0	0	-0.0191167	0.0329431	0.105792	0.445334
hsa-mir-4521	0.196623	0.402848	0.634784	0.796762	0.802648	2.0191	0.760017	0.140939	0.437539	0.915856	0.460223	0.713779	1.01426	0.44888
hsa-mir-4728	0.196451	2.02021	4.2265	4.04674	3.82508	7.25847	2.44265	0.269143	0.823501	2.08842	-0.383706	1.59375	4.33079	0.467931
hsa-mir-1537	0.19638	0.178149	0.261114	0.260733	0.26078	1.74886	0.773059	0	0	0.365505	0.132496	0.227877	0.352669	0.443149
hsa-mir-632	0.193874	0.285982	0.398099	0.439885	0.454486	1.55129	0.735111	0	0.233297	0.578813	0.250296	0.37771	0.55844	0.44326
hsa-mir-6503	0.193555	0.25009	0.325912	0.372927	0.399377	1.40121	0.59104	0	0.211249	0.539018	0.247442	0.366526	0.51251	0.442938
hsa-mir-545	0.191761	0.310538	0.436025	0.578293	0.577658	1.34709	0.556555	0.0770945	0.361052	0.773721	0.355503	0.519385	0.743872	0.438675
hsa-mir-3680-1	0.190878	0.171394	0.257515	0.265159	0.256874	1.81457	0.761837	0	0	0.359539	0.117432	0.212511	0.351018	0.43838
hsa-mir-6721	0.190606	0.0677053	0.134569	0.110132	0.0913907	4.66623	1.88171	0	0	0	0.0149678	0.0525201	0.10224	0.4541
hsa-mir-6743	0.189312	0.0730402	0.129795	0.097661	0.0959159	2.90964	1.66803	0	0	0	0.0212658	0.0612826	0.110544	0.449668
hsa-mir-4444-1	0.189128	0.232705	0.324195	0.404541	0.396512	1.44788	0.583206	0	0.258087	0.547504	0.242591	0.352336	0.488815	0.437162
hsa-mir-3529	0.187941	0.0148389	0.0359886	0.0200563	0.0181853	7.3351	3.80102	0	0	0	-0.0047515	0.00830147	0.0242346	0.435099
hsa-mir-6769b	0.187709	0.0402388	0.0869438	0.0557992	0.0495459	4.27827	1.81881	0	0	0	0.00269691	0.0313038	0.0668943	0.438283
hsa-mir-1237	0.186992	0.0788627	0.151176	0.110733	0.111587	3.6982	1.70605	0	0	0	0.0212451	0.0663881	0.132872	0.433563
hsa-mir-1181	0.186688	0.213402	0.316425	0.311532	0.32603	2.07565	0.967649	0	0.130751	0.394098	0.149222	0.263737	0.404349	0.435781
hsa-mir-4734	0.186601	0.057214	0.111727	0.0782505	0.0695528	3.56055	1.48188	0	0	0	0.0195004	0.047388	0.0830483	0.438492
hsa-mir-4632	0.186478	0.145711	0.233958	0.209006	0.19974	2.93184	1.0808	0	0	0.249026	0.0781948	0.159533	0.2508	0.441132
hsa-mir-6852	0.186123	0.200831	0.288327	0.323013	0.306783	1.67711	0.671985	0	0.170007	0.444669	0.172331	0.268227	0.387649	0.436
hsa-mir-1275	0.185658	0.385436	0.684871	0.552142	0.591134	3.41473	1.77652	0	0.095917	0.447619	0.0694801	0.365299	0.778066	0.445541
hsa-mir-4754	0.185168	0.123344	0.191312	0.168003	0.171124	2.40425	1.00286	0	0	0.198974	0.0820695	0.130369	0.203842	0.430416
hsa-mir-6874	0.184955	0.239033	0.300847	0.349486	0.363802	1.29933	0.589454	0	0.209791	0.546879	0.224569	0.304113	0.438801	0.433
hsa-mir-4800	0.184665	0.120609	0.209615	0.178626	0.171379	2.84974	1.28207	0	0	0.204407	0.0634696	0.123281	0.205748	0.429966
hsa-mir-3176	0.184197	0.157154	0.256026	0.241855	0.240002	1.94913	0.942851	0	0	0.314897	0.0714086	0.190386	0.368045	0.43189
hsa-mir-4457	0.183921	0.0169394	0.0363362	0.0189927	0.0203996	5.8435	3.21514	0	0	0	-0.00106302	0.0123851	0.0302821	0.451229
hsa-mir-4529	0.183474	0.0775981	0.130567	0.103187	0.0975632	3.02052	1.22342	0	0	0.101292	0.0372466	0.0727591	0.122034	0.431453
hsa-mir-5685	0.182515	0.019128	0.0466683	0.025392	0.0277671	5.33814	2.12376	0	0	0	-0.00444166	0.0120305	0.0381183	0.427641
hsa-mir-5705	0.181589	0.0335063	0.058553	0.018702	0.0182263	8.75188	6.49696	0	0	0	-0.0288139	0.00127302	0.0385124	0.487239
hsa-mir-3157	0.180842	0.271476	0.362724	0.452579	0.47539	1.32497	0.539573	0	0.296225	0.61155	0.316702	0.431834	0.564782	0.426955
hsa-mir-548ao	0.179439	0.0232979	0.0518953	0.0263843	0.0231943	9.97246	2.9723	0	0	0	-0.00871317	0.012565	0.0369965	0.473709
hsa-mir-3145	0.179226	0.0835447	0.150427	0.115594	0.120292	2.71366	1.15431	0	0	0.075666	0.0337409	0.0814029	0.168211	0.424025
hsa-mir-4780	0.179181	0.0584443	0.127369	0.0852222	0.0885834	4.04805	1.99746	0	0	0	-0.0125171	0.0395155	0.125697	0.431216
hsa-mir-6769a	0.178101	0.108032	0.195174	0.153394	0.141449	3.48834	1.52008	0	0	0.142728	0.0377383	0.0982992	0.174924	0.423147
hsa-mir-3194	0.177733	0.21585	0.311902	0.320347	0.323857	1.75525	0.765033	0	0.127119	0.443247	0.156527	0.283459	0.429811	0.42204
hsa-mir-7109	0.177713	0.0371885	0.0764104	0.0493552	0.0469157	3.48809	1.72957	0	0	0	0.00951426	0.0312924	0.0556513	0.424402
hsa-mir-374c	0.177168	0.428618	1.03952	0.696976	0.68918	4.32715	1.7023	0	0	0	0.0276878	0.361414	0.89876	0.422231
hsa-mir-6780b	0.177074	0.0599529	0.107376	0.0715948	0.069438	3.58835	1.39817	0	0	0	0.0186246	0.0500395	0.0893726	0.423329
hsa-mir-3659	0.174772	0.0198083	0.0517712	0.0320124	0.0307811	4.17663	1.94592	0	0	0	-0.00251267	0.0139626	0.0394921	0.419152
hsa-mir-6827	0.174016	0.0719114	0.12035	0.0877632	0.0889075	2.72002	1.15595	0	0	0	0.0272039	0.0662149	0.116994	0.417387
hsa-mir-4691	0.173958	0.0992556	0.180167	0.142603	0.140451	3.1114	1.14633	0	0	0.123279	0.0334881	0.0977868	0.201908	0.421165
hsa-mir-3117	0.173591	0.423465	0.611754	0.685569	0.726303	1.79675	0.818585	0	0.360336	0.884463	0.377175	0.609443	0.91378	0.42229
hsa-mir-765	0.17249	0.185604	0.26148	0.266941	0.278913	1.66713	0.849495	0	0.098379	0.377441	0.142256	0.237515	0.341437	0.428874
hsa-mir-548y	0.171002	0.152013	0.385592	0.296241	0.228948	5.99834	2.48042	0	0	0	-0.0245651	0.105006	0.293808	0.429573
hsa-mir-6782	0.170732	0.0504391	0.0954962	0.062562	0.0659132	3.56095	1.49194	0	0	0	0.0185193	0.0446066	0.0792961	0.414355
hsa-mir-6845	0.170622	0.0491526	0.113845	0.0739386	0.0668873	7.87394	2.78349	0	0	0	-0.0105757	0.0265942	0.0758744	0.426896
hsa-mir-1248	0.170479	1.78405	3.18128	3.56664	3.73579	2.22333	0.986722	0.588875	1.40651	3.4018	1.29697	2.7453	5.14532	0.416285
hsa-mir-4738	0.170318	0.151079	0.218544	0.200077	0.196415	1.9169	0.896842	0	0	0.272313	0.100051	0.158305	0.231148	0.41516
hsa-mir-3171	0.170214	0.0287669	0.0696599	0.038249	0.0409933	4.9252	2.85581	0	0	0	-0.0104194	0.0135532	0.0563061	0.447842
hsa-mir-1238	0.169662	0.0304965	0.0744397	0.0524742	0.0437566	3.92203	1.78019	0	0	0	0.00527711	0.0245999	0.052826	0.415746
hsa-mir-3938	0.169361	0.0209909	0.051597	0.0312044	0.0264257	4.54557	2.1013	0	0	0	-0.00139669	0.0163973	0.0390787	0.413499
hsa-mir-3144	0.169314	0.141479	0.268777	0.20536	0.201203	3.2261	1.30139	0	0	0.119032	0.0390389	0.139318	0.292295	0.411862
hsa-mir-6850	0.169131	0.086741	0.197254	0.133747	0.110516	5.65127	2.05134	0	0	0	-0.0140178	0.0550354	0.169819	0.433486
hsa-mir-5196	0.168638	0.0196437	0.0429198	0.0198179	0.0169224	7.27547	4.22958	0	0	0	-0.0111578	0.00647881	0.0269379	0.418469
hsa-mir-6890	0.168473	0.0181225	0.0459099	0.0250229	0.0262302	5.38095	2.45732	0	0	0	-0.00303802	0.0115159	0.0303508	0.415404
hsa-mir-1250	0.16805	0.116085	0.201586	0.166879	0.17445	2.54641	1.36745	0	0	0.18842	0.0414372	0.113485	0.233995	0.430647
hsa-mir-3133	0.167971	0.0367822	0.071366	0.0464522	0.0423505	4.23928	1.39175	0	0	0	0.01525	0.0332476	0.0560378	0.430976
hsa-mir-6734	0.16659	0.177684	0.251862	0.258466	0.262909	1.86787	0.862271	0	0.096382	0.357332	0.140512	0.212328	0.31069	0.412261
hsa-mir-4762	0.166533	0.191648	0.254639	0.281359	0.26607	1.46383	0.608484	0	0.157955	0.405288	0.164226	0.239135	0.328619	0.410123
hsa-mir-6872	0.166232	0.0190877	0.0492568	0.0268375	0.0235538	7.15099	2.64854	0	0	0	-0.00468973	0.0106163	0.0314996	0.418675
hsa-mir-6505	0.165095	0.050984	0.0934757	0.0641047	0.065674	2.94684	1.26222	0	0	0	0.018555	0.0461201	0.0894272	0.407601
hsa-mir-4522	0.164294	0.150422	0.222064	0.193536	0.189949	2.15353	0.815559	0	0	0.240441	0.0887858	0.162744	0.251272	0.406955
hsa-mir-6825	0.164288	0.0661726	0.118668	0.0829467	0.0877167	3.67359	1.23582	0	0	0	0.0316879	0.0623787	0.105164	0.409122
hsa-mir-600	0.164026	0.0602369	0.104064	0.0730371	0.074794	2.77856	1.16463	0	0	0	0.02381	0.0549979	0.100029	0.405772
hsa-mir-4286	0.163724	0.13209	0.216575	0.169249	0.173582	3.11099	1.23842	0	0	0.185345	0.0662995	0.130274	0.209988	0.404728
hsa-mir-588	0.163359	0.262211	0.5393	0.282163	0.26329	9.02613	3.6664	0	0	0	-0.171166	0.0814885	0.363418	0.405083
hsa-mir-1291	0.163328	0.512367	0.750562	0.917547	0.948732	1.57736	0.663589	0.187705	0.515193	1.10976	0.558078	0.811821	1.18917	0.405767
hsa-mir-5003	0.162727	0.214792	0.307179	0.33668	0.339397	1.55334	0.702351	0	0.174754	0.477285	0.168674	0.302482	0.472463	0.406437
hsa-mir-3939	0.162559	0.0629114	0.112664	0.082328	0.079076	2.75538	1.20653	0	0	0	0.0230897	0.0552759	0.102661	0.403791
hsa-mir-6801	0.162496	0.0405098	0.0774561	0.0471549	0.0504492	3.63166	1.29531	0	0	0	0.0150722	0.0360491	0.0634982	0.4042
hsa-mir-5695	0.162226	0.101939	0.168417	0.132422	0.141193	2.39632	1.03036	0	0	0.147952	0.0499052	0.102221	0.187164	0.406988
hsa-mir-548aq	0.160798	0.0287961	0.0654597	0.0383218	0.0387701	4.46584	1.78842	0	0	0	-0.00103273	0.0216357	0.0602004	0.401026
hsa-mir-4520-2	0.160754	0.0157466	0.0391802	0.025128	0.0243912	4.2977	1.91585	0	0	0	0.00208282	0.0132157	0.0278035	0.402162
hsa-mir-6858	0.160137	0.0866128	0.165357	0.122125	0.117227	3.88501	1.44768	0	0	0	0.032569	0.0774905	0.139228	0.402843
hsa-mir-4446	0.159732	0.168742	0.300696	0.237681	0.246891	2.96316	1.27235	0	0	0.206764	0.0472599	0.177533	0.371582	0.402266
hsa-mir-4492	0.1592	0.105292	0.167671	0.126702	0.128175	2.62356	1.0789	0	0	0.089689	0.0450229	0.103145	0.166518	0.399371
hsa-mir-6732	0.158729	0.0294802	0.0675788	0.0411307	0.0361711	4.63941	1.72279	0	0	0	0.00547961	0.0240327	0.0497864	0.407346
hsa-mir-6851	0.158202	0.092404	0.152388	0.116762	0.116818	2.72044	1.12707	0	0	0.137237	0.0505274	0.0861991	0.136964	0.398084
hsa-mir-641	0.157408	0.164544	0.240152	0.215701	0.226984	1.93384	0.835014	0	0	0.286278	0.114079	0.181908	0.291674	0.401207
hsa-mir-4482	0.157275	0.0556258	0.110622	0.0700636	0.0698929	3.63643	1.3906	0	0	0	0.0105794	0.0479265	0.0981782	0.396879
hsa-mir-3140	0.157154	0.122455	0.175687	0.15273	0.15804	1.94948	0.752732	0	0	0.223147	0.071097	0.136131	0.225847	0.396837
hsa-mir-3690-1	0.156371	0.435379	0.662831	0.745706	0.768125	1.7696	0.758128	0	0.366048	0.912442	0.385521	0.661626	1.00124	0.398147
hsa-mir-6849	0.155949	0.0317785	0.07292	0.0431605	0.0438088	5.48105	2.10812	0	0	0	0.000102741	0.0242221	0.0561029	0.39494
hsa-mir-6855	0.155615	0.115089	0.169389	0.143954	0.14686	2.01468	0.800121	0	0	0.199833	0.0812713	0.11782	0.167554	0.394746
hsa-mir-6832	0.155096	0.0612483	0.126472	0.0888787	0.0832213	3.07973	1.43177	0	0	0	0.00855268	0.0482213	0.125405	0.39629
hsa-mir-6773	0.153708	0.0763192	0.132148	0.0914282	0.0945421	3.29833	1.16326	0	0	0	0.0237768	0.0709604	0.142559	0.393229
hsa-mir-7846	0.15296	0.138166	0.219153	0.181424	0.187649	2.51056	0.971095	0	0	0.229402	0.0801897	0.149504	0.245481	0.391435
hsa-mir-5703	0.152859	0.210945	0.331134	0.307025	0.331365	2.0988	1.03293	0	0	0.37458	0.139064	0.248454	0.407764	0.410817
hsa-mir-6884	0.152855	0.0935765	0.14759	0.11197	0.109856	2.5376	1.10555	0	0	0.149731	0.0399865	0.086728	0.14079	0.392587
hsa-mir-6502	0.152747	0.199985	0.272	0.288097	0.300375	1.60031	0.67583	0	0.145146	0.406473	0.172084	0.268779	0.38863	0.394414
hsa-mir-548o	0.15163	0.206091	0.265816	0.311397	0.311479	1.31984	0.526873	0	0.200129	0.469344	0.195214	0.283904	0.40254	0.38952
hsa-mir-3920	0.148715	0.14147	0.209674	0.175095	0.180702	2.64847	0.874102	0	0	0.219629	0.0767992	0.151129	0.242416	0.388826
hsa-mir-6717	0.148159	0.0654642	0.111977	0.0822209	0.0801597	2.8103	1.04598	0	0	0	0.0300263	0.0617982	0.105169	0.385694
hsa-mir-5589	0.147181	0.61086	1.62807	1.23728	0.887786	17.0255	5.70733	0	0	0	-0.485917	0.059213	0.747753	0.426786
hsa-mir-6846	0.147006	0.0284777	0.0674715	0.0356499	0.0352046	6.36326	2.37739	0	0	0	-0.00891863	0.0154617	0.0500973	0.383702
hsa-mir-3667	0.146434	0.144482	0.249682	0.197696	0.188209	2.75488	1.69408	0	0	0.188644	0.0603571	0.141785	0.250322	0.41804
hsa-mir-4740	0.146403	0.059451	0.102951	0.0749707	0.0721752	2.644	1.07448	0	0	0	0.0326989	0.0557842	0.0852381	0.382975
hsa-mir-3618	0.145968	0.101377	0.162805	0.129867	0.123677	2.36751	0.992507	0	0	0.153044	0.0386564	0.0985476	0.18226	0.382935
hsa-mir-659	0.14549	0.604939	0.850148	1.70982	1.66246	1.16817	0.438201	0.785097	1.33256	2.12863	1.20648	1.53983	1.96478	0.382585
hsa-mir-3192	0.145013	0.0778033	0.12622	0.087955	0.0967737	2.87403	1.01551	0	0	0	0.0394002	0.072211	0.12324	0.382452
hsa-mir-6763	0.144324	0.0861931	0.143647	0.10741	0.106343	2.70701	1.13619	0	0	0.118636	0.0361351	0.077612	0.1378	0.381446
hsa-mir-3655	0.143958	0.168989	0.227277	0.204868	0.226688	1.82331	0.694655	0	0	0.299413	0.136544	0.196591	0.282835	0.385572
hsa-mir-7151	0.142956	0.0453723	0.0929675	0.0616365	0.0623503	3.74222	1.60542	0	0	0	0.012262	0.0405271	0.0801956	0.381704
hsa-mir-4674	0.142209	0.135228	0.245039	0.21413	0.178693	2.87551	1.14399	0	0	0.231063	0.0603339	0.132388	0.235485	0.385159
hsa-mir-4487	0.141148	0.0406903	0.0761122	0.0437066	0.0463521	3.71617	1.65187	0	0	0	0.0110488	0.0345869	0.0679166	0.385695
hsa-mir-4787	0.141099	0.500056	1.14386	1.52669	1.33151	4.81772	1.36919	0	0.387363	1.25012	0.243034	0.73549	1.6675	0.409981
hsa-mir-6736	0.140454	0.0511263	0.0985081	0.0631446	0.066482	3.31522	1.32744	0	0	0	0.0174231	0.0451639	0.0856488	0.377671
hsa-mir-5582	0.140097	0.0864143	0.141611	0.107778	0.112157	2.72102	1.04585	0	0	0.107604	0.0327208	0.0791321	0.164308	0.375399
hsa-mir-4732	0.139616	0.352746	0.723227	0.650514	0.61124	4.32763	1.5235	0	0.134301	0.524678	0.134872	0.420833	0.803448	0.376723
hsa-mir-4680	0.139593	0.119404	0.175738	0.142699	0.135034	2.68226	0.859558	0	0	0.192594	0.0684487	0.119217	0.172446	0.382449
hsa-mir-4254	0.137091	0.0227698	0.0563502	0.0348656	0.0335965	4.07943	1.65053	0	0	0	0.000233102	0.0181236	0.0496267	0.370854
hsa-mir-6811	0.136785	0.0200942	0.0411616	0.0194199	0.0250325	5.11628	1.68322	0	0	0	0.00236681	0.0167157	0.0364652	0.377074
hsa-mir-1284	0.136772	0.220732	0.288902	0.291636	0.306583	1.59789	0.609556	0	0.150793	0.405539	0.179279	0.275951	0.397609	0.372323
hsa-mir-4453	0.136655	0.120698	0.188568	0.162033	0.154808	2.1405	0.784817	0	0	0.200736	0.0699044	0.128456	0.214178	0.370823
hsa-mir-5580	0.136536	0.0855166	0.192917	0.137651	0.113913	6.82021	2.10254	0	0	0	-0.0150123	0.0531535	0.153274	0.396405
hsa-mir-890	0.136418	0.174369	0.301236	0.083396	0.129508	10.435	6.51713	0	0	0	-0.145499	0.0209304	0.196962	0.556712
hsa-mir-6862-1	0.136226	0.0183771	0.0445002	0.0261723	0.0245934	4.54161	1.85244	0	0	0	0.00147358	0.0148656	0.0332893	0.36958
hsa-mir-6844	0.136103	0.12089	0.193018	0.148275	0.152915	2.50515	1.13493	0	0	0.176448	0.0392385	0.115246	0.225226	0.379428
hsa-mir-7844	0.135932	0.111026	0.167934	0.133464	0.136488	2.17234	0.807507	0	0	0.181506	0.0658407	0.112602	0.184309	0.369005
hsa-mir-4741	0.135916	0.17701	0.352813	0.311767	0.28702	5.57155	1.72934	0	0	0.25948	0.0434786	0.165983	0.333451	0.381053
hsa-mir-6891	0.135844	0.189871	0.37878	0.332681	0.28455	4.28385	1.41137	0	0	0.298256	0.0407679	0.185569	0.409177	0.383953
hsa-mir-6779	0.135735	0.0759974	0.138904	0.106606	0.0897278	2.99643	1.11082	0	0	0	0.031375	0.0674533	0.116314	0.377993
hsa-mir-7114	0.134572	0.0593506	0.117822	0.0823953	0.0747796	3.16706	1.37104	0	0	0	0.0163878	0.0496604	0.101637	0.368789
hsa-mir-4714	0.134545	0.212727	0.356486	0.363435	0.299377	6.4504	1.12203	0	0.135261	0.400795	0.142908	0.257225	0.400396	0.543742
hsa-mir-4519	0.134489	0.084078	0.135504	0.100998	0.0923732	2.65149	0.947366	0	0	0.075666	0.0392653	0.0736864	0.117942	0.370756
hsa-mir-3927	0.134464	0.0499349	0.100556	0.0513047	0.0567748	4.5574	2.22558	0	0	0	-0.0198757	0.0245506	0.0928861	0.395121
hsa-mir-7850	0.134382	0.0631448	0.132675	0.102924	0.0868169	3.67809	1.23435	0	0	0	0.0217451	0.0593466	0.123375	0.382096
hsa-mir-4687	0.133876	0.16892	0.270127	0.26363	0.247963	2.49013	0.887738	0	0	0.317901	0.112095	0.212915	0.332092	0.368133
hsa-mir-6774	0.133603	0.0719225	0.121648	0.0841657	0.0806125	3.00916	1.22962	0	0	0	0.0319226	0.0648644	0.111073	0.366623
hsa-mir-4654	0.133176	0.0523445	0.0992413	0.0625058	0.072436	3.25	1.36864	0	0	0	0.0125861	0.0471015	0.098599	0.382904
hsa-mir-4707	0.132862	0.255146	0.411121	0.381753	0.384384	2.43332	1.1841	0	0.119251	0.449449	0.130877	0.279132	0.493158	0.380575
hsa-mir-3190	0.132274	0.15713	0.227698	0.208813	0.211189	1.81469	0.764883	0	0	0.29597	0.107989	0.181327	0.274638	0.368336
hsa-mir-943	0.132029	0.0684225	0.12051	0.0844292	0.0802089	2.98835	1.18406	0	0	0	0.0262959	0.0603546	0.107419	0.363956
hsa-mir-4420	0.131546	0.0232394	0.0534884	0.025585	0.0170094	16.4422	6.8991	0	0	0	-0.0137159	0.00593247	0.033416	0.376006
hsa-mir-1236	0.131412	0.0364191	0.0787014	0.0489104	0.0488293	4.5553	1.61742	0	0	0	0.00947273	0.0315889	0.0615936	0.3626
hsa-mir-4723	0.131191	0.0594325	0.104737	0.0751366	0.0666695	2.95897	1.00149	0	0	0	0.0287359	0.0541363	0.0837236	0.370993
hsa-mir-3653	0.130486	3.82995	6.7125	9.37629	9.19949	2.24541	0.698783	2.72738	5.24861	10.2302	5.43434	8.05408	11.1987	0.36646
hsa-mir-6765	0.129479	0.016228	0.036229	0.0179995	0.017724	6.1454	2.38523	0	0	0	-0.0043753	0.00860122	0.0277083	0.360494
hsa-mir-548o-2	0.128512	0.20907	0.27523	0.317797	0.313755	1.35017	0.513359	0	0.202454	0.456516	0.200112	0.29017	0.407713	0.358985
hsa-mir-4700	0.128382	0.0815285	0.139543	0.10481	0.09778	2.64	1.1118	0	0	0.0459195	0.0360412	0.072847	0.128805	0.360648
hsa-mir-6751	0.127927	0.0806842	0.138321	0.106152	0.0992469	3.47389	1.08515	0	0	0	0.0424555	0.0746163	0.119321	0.365641
hsa-mir-4645	0.127618	0.213434	0.272661	0.289355	0.302814	1.45967	0.583492	0	0.15639	0.433346	0.186034	0.285006	0.394943	0.362912
hsa-mir-578	0.126623	0.0678295	0.112609	0.0832159	0.0810077	2.66008	0.94046	0	0	0	0.0336763	0.0647585	0.107192	0.356184
hsa-mir-4678	0.125795	0.0458437	0.0873274	0.056322	0.0579558	3.44368	1.42217	0	0	0	0.0163667	0.0420694	0.0786379	0.360571
hsa-mir-3065	0.125784	30.6912	61.6989	81.9	78.9809	3.10208	1.05419	12.8087	31.5388	79.4931	29.6781	55.5576	97.8556	0.355969
hsa-mir-4505	0.125314	0.0426892	0.0852256	0.0533243	0.0495924	4.10005	1.63675	0	0	0	0.00759824	0.035493	0.0658992	0.354791
hsa-mir-5193	0.12499	0.139293	0.202974	0.174477	0.184887	2.14467	1.07255	0	0	0.243886	0.0836149	0.142688	0.221985	0.383628
hsa-mir-3199-1	0.124904	0.178944	0.219036	0.219686	0.233315	1.49917	0.568311	0	0.099312	0.333751	0.153366	0.21965	0.281876	0.358549
hsa-mir-6766	0.123765	0.0863226	0.135158	0.102153	0.0992795	2.56534	0.845515	0	0	0.128339	0.0521222	0.0825132	0.119569	0.353537
hsa-mir-4790	0.123624	0.0261854	0.0676825	0.0419966	0.0342494	4.77281	1.93962	0	0	0	-0.00272706	0.0178796	0.0496352	0.354471
hsa-mir-6868	0.123379	0.237024	0.319269	0.311614	0.328081	1.58841	0.656211	0	0.097982	0.462755	0.196736	0.284562	0.403541	0.36058
hsa-mir-7111	0.12273	0.0351363	0.0840624	0.0524025	0.0489006	5.85555	1.83882	0	0	0	0.000158373	0.0263871	0.0687919	0.356149
hsa-mir-4643	0.121813	0.0271867	0.0584314	0.031928	0.0295359	4.86515	2.20256	0	0	0	-0.00593291	0.0169345	0.04799	0.355115
hsa-mir-6826	0.120386	0.0575029	0.116344	0.0836959	0.0716797	4.12894	1.43591	0	0	0	0.0214248	0.049996	0.086399	0.353049
hsa-mir-4802	0.120228	0.158389	0.205299	0.185422	0.195162	1.70395	0.576577	0	0	0.274919	0.121301	0.191186	0.264609	0.348197
hsa-mir-1255a	0.119342	0.289286	0.383867	0.422771	0.448932	1.37164	0.567523	0	0.240855	0.608428	0.272023	0.411191	0.591183	0.357809
hsa-mir-3151	0.118911	0.0379863	0.0873439	0.0556084	0.0497576	4.70125	2.33042	0	0	0	-0.0104638	0.0217764	0.070388	0.356384
hsa-mir-4515	0.117965	0.101735	0.169952	0.136275	0.133925	2.42553	1.11627	0	0	0.165106	0.0467048	0.0970181	0.174199	0.356607
hsa-mir-1913	0.117619	0.0389368	0.0816619	0.0498565	0.0516411	3.71628	1.32935	0	0	0	0.0121428	0.0350682	0.0716341	0.344106
hsa-mir-3174	0.117036	0.147344	0.216512	0.198483	0.20841	1.8743	0.722821	0	0	0.273084	0.103687	0.181814	0.290697	0.347859
hsa-mir-4776-2	0.116739	0.0232621	0.0538919	0.0270826	0.027241	5.85333	2.45951	0	0	0	-0.00841502	0.0112859	0.0411508	0.34943
hsa-mir-6726	0.116519	0.136993	0.223784	0.188981	0.180774	4.36147	1.13088	0	0	0.215419	0.073352	0.138782	0.22339	0.359104
hsa-mir-6799	0.115737	0.0355863	0.0798626	0.0514311	0.0456539	3.91824	1.45535	0	0	0	0.00823062	0.029986	0.0624092	0.341615
hsa-mir-4683	0.115202	0.155555	0.272792	0.240637	0.221154	3.07343	1.12785	0	0	0.265719	0.0657957	0.164691	0.313861	0.340449
hsa-mir-7843	0.114884	0.008178	0.0207007	0.00999945	0.011458	5.8579	2.03866	0	0	0	-0.00133615	0.00571139	0.0161116	0.344212
hsa-mir-3680-2	0.113577	0.119177	0.172388	0.142252	0.140198	2.25705	0.735669	0	0	0.197483	0.0674746	0.122946	0.191545	0.337464
hsa-mir-6883	0.113278	0.0504351	0.0884246	0.0646616	0.0619665	2.69183	0.878626	0	0	0	0.0273164	0.0482934	0.0825185	0.337855
hsa-mir-4648	0.113127	0.0376638	0.0739351	0.0457224	0.0449981	3.50747	1.34187	0	0	0	0.00659657	0.0321074	0.0688749	0.338514
hsa-mir-548f-1	0.112644	1.33274	2.31857	0.974241	1.16574	6.74723	4.54884	0	0	0.263858	-0.879453	0.381182	1.86826	0.473692
hsa-mir-326	0.112455	3.63821	7.04274	8.89007	8.34365	4.05176	1.01243	1.72227	3.67252	7.85495	3.44777	6.41133	10.0672	0.357508
hsa-mir-4701	0.111911	0.0573487	0.113226	0.0729926	0.0806317	4.50541	1.77112	0	0	0	0.0162209	0.0495991	0.0916242	0.346601
hsa-mir-1229	0.111528	0.713025	1.46946	1.49284	1.32625	7.70831	1.92677	0	0.434227	1.09118	0.108484	0.756144	1.63743	0.36262
hsa-mir-4421	0.110532	0.0782994	0.162923	0.107308	0.0862184	5.98874	2.19055	0	0	0	-0.0166084	0.0457993	0.137143	0.336828
hsa-mir-4739	0.11001	0.0744011	0.144375	0.0871329	0.0854369	3.73144	1.95	0	0	0	-0.000991452	0.0545302	0.129677	0.363579
hsa-mir-548a-3	0.10978	0.0393387	0.0757955	0.046256	0.0511876	3.34756	1.47306	0	0	0	0.0105207	0.0336938	0.0712387	0.35724
hsa-mir-3183	0.107008	0.0692468	0.108345	0.0754335	0.0784632	2.85611	0.991052	0	0	0	0.0335813	0.0646168	0.106416	0.328978
hsa-mir-4675	0.105947	0.0398364	0.0950104	0.0498126	0.0463429	9.07971	2.93737	0	0	0	-0.0129653	0.0198319	0.06311	0.326592
hsa-mir-4789	0.105629	0.0507153	0.0971957	0.0663338	0.060218	3.1453	1.0897	0	0	0	0.0156527	0.0446392	0.0877762	0.326548
hsa-mir-3198-2	0.105093	0.0819314	0.147466	0.106834	0.0958891	3.05603	0.989024	0	0	0	0.032513	0.0745529	0.142158	0.328071
hsa-mir-4743	0.10492	0.0523293	0.0913937	0.0631272	0.061052	2.96012	0.987438	0	0	0	0.0272993	0.0475174	0.0757209	0.324107
hsa-mir-6772	0.104892	0.0894569	0.139692	0.1069	0.110262	2.32767	0.961915	0	0	0.125966	0.0478816	0.0898472	0.140156	0.336379
hsa-mir-4768	0.104085	0.104771	0.154056	0.130173	0.11778	1.93417	0.729878	0	0	0.189631	0.0623779	0.103007	0.15343	0.326688
hsa-mir-6887	0.104072	0.0569337	0.110975	0.0664886	0.0678934	3.77705	1.58631	0	0	0	-0.00108961	0.0449103	0.109723	0.335802
hsa-mir-891b	0.103993	2.01875	3.31633	0.883717	1.45579	8.73543	6.03011	0	0	0	-1.70526	0.252651	2.32408	0.616726
hsa-mir-4690	0.103846	0.101925	0.156757	0.117003	0.114412	2.54519	0.994274	0	0	0.145497	0.0480534	0.0931629	0.147091	0.327023
hsa-mir-4657	0.103811	0.0976822	0.147805	0.113098	0.116614	2.61136	0.88411	0	0	0.141793	0.0476674	0.095549	0.163331	0.323435
hsa-mir-6870	0.102985	0.0695173	0.112321	0.0764219	0.0787697	2.85141	0.858758	0	0	0	0.0341666	0.0652703	0.110659	0.321278
hsa-mir-4435-2	0.102377	0.0337006	0.0744156	0.0477947	0.0403434	3.90248	1.30095	0	0	0	0.00505974	0.0278943	0.0640444	0.325444
hsa-mir-4710	0.102273	0.0436256	0.0878111	0.0533948	0.055708	4.29292	1.8132	0	0	0	0.00763175	0.0350999	0.0707364	0.336493
hsa-mir-3164	0.101598	0.0341101	0.0784008	0.0461229	0.0400804	4.81142	1.56303	0	0	0	0.00230311	0.0257076	0.0641172	0.322409
hsa-mir-1246	0.100703	0.113362	0.229826	0.128851	0.119045	6.55465	2.19397	0	0	0	-0.0398554	0.0582651	0.218115	0.317662
hsa-mir-6738	0.10068	0.0463158	0.0903463	0.0600787	0.0581239	3.47007	1.36197	0	0	0	0.0160864	0.0410543	0.0747366	0.322547
hsa-mir-5094	0.100402	0.0495627	0.0916916	0.0600197	0.0603378	2.97376	1.13889	0	0	0	0.0130698	0.0441603	0.0964224	0.322898
hsa-mir-5100	0.100359	0.0199726	0.0489812	0.0282441	0.023573	6.50477	2.2038	0	0	0	0.00213998	0.0161216	0.033361	0.319986
hsa-mir-4431	0.0999672	0.830109	1.44287	0.352004	0.430776	14.231	7.86318	0	0	0	-0.724561	0.0434665	0.934368	0.412196
hsa-mir-548ah	0.0998276	0.0148993	0.035021	0.0179813	0.0203927	4.97681	2.33106	0	0	0	-0.00112122	0.0108301	0.0261945	0.360246
hsa-mir-4776-1	0.0993417	0.0201395	0.0494252	0.0257222	0.0244515	6.10244	2.49244	0	0	0	-0.00733646	0.0108349	0.0344092	0.322145
hsa-mir-3161	0.0986546	0.328747	0.605227	0.402425	0.380712	5.55494	1.5442	0	0	0.221228	0.0982768	0.301242	0.539977	0.319238
hsa-mir-4651	0.098196	0.0566754	0.100427	0.0630849	0.0646333	3.41667	1.24386	0	0	0	0.0243058	0.0485408	0.0808646	0.318198
hsa-mir-4697	0.0967369	0.054279	0.110194	0.047839	0.0535292	8.1303	2.83422	0	0	0	-0.0223378	0.0231401	0.0841142	0.319308
hsa-mir-4793	0.0961947	0.0450106	0.0922449	0.0568126	0.0570468	3.7362	1.27864	0	0	0	0.0059167	0.0405942	0.0924894	0.311786
hsa-mir-4794	0.0960235	0.0458972	0.0895695	0.0607416	0.055129	4.11357	1.13625	0	0	0	0.0171169	0.0417587	0.075052	0.317868
hsa-mir-1294	0.0948311	0.196009	0.249299	0.241128	0.250299	1.58837	0.546742	0	0.045714	0.345124	0.160357	0.23942	0.322136	0.312158
hsa-mir-6788	0.0942778	0.142556	0.279667	0.250242	0.221086	4.05054	1.06602	0	0	0.238989	0.0693468	0.158454	0.302041	0.320771
hsa-mir-4435-1	0.0939659	0.0344362	0.0705461	0.041432	0.0437966	3.94945	1.24622	0	0	0	0.00732497	0.0308052	0.0679837	0.307945
hsa-mir-7703	0.0932338	0.0379285	0.0726562	0.0443791	0.0432327	3.8986	1.20107	0	0	0	0.0138154	0.0342318	0.0573472	0.305461
hsa-mir-6862-2	0.092874	0.0189449	0.0461553	0.0265796	0.0241751	4.46932	1.68555	0	0	0	0.00140488	0.0151572	0.033072	0.307484
hsa-mir-5696	0.0926973	0.230861	0.274788	0.311911	0.312563	1.26781	0.416663	0	0.205936	0.47656	0.229133	0.297387	0.380251	0.305406
hsa-mir-6813	0.0921371	0.0682361	0.127542	0.0928394	0.086299	3.58589	1.3645	0	0	0	0.0271152	0.0626081	0.104695	0.307645
hsa-mir-548aw	0.0919347	0.202658	0.242701	0.24298	0.269232	1.41109	0.445204	0	0.122423	0.379002	0.191544	0.253332	0.331806	0.314669
hsa-mir-1225	0.0912544	0.0852061	0.160264	0.122716	0.104883	3.45601	1.18407	0	0	0.0947185	0.0350904	0.0761873	0.13293	0.305248
hsa-mir-3197	0.0911967	0.0667797	0.144666	0.0673293	0.0526046	14.0008	3.88364	0	0	0	-0.0462224	0.0137055	0.0941614	0.319323
hsa-mir-6785	0.0900963	0.0339287	0.0723284	0.0439555	0.0420836	3.6216	1.35991	0	0	0	0.0102685	0.0291818	0.0552366	0.305251
hsa-mir-4667	0.0897651	0.0475563	0.0883009	0.0555973	0.0575909	3.55477	1.22384	0	0	0	0.0210728	0.0428585	0.0711349	0.304309
hsa-mir-4536-1	0.0888249	0.113878	0.152948	0.13603	0.132308	1.68937	0.634526	0	0	0.217724	0.0807241	0.117408	0.162725	0.304591
hsa-mir-4782	0.0884727	0.0656251	0.10975	0.076374	0.071459	2.78155	0.847711	0	0	0	0.0313183	0.0596454	0.10141	0.298647
hsa-mir-6829	0.0876536	0.0235343	0.0589205	0.0329413	0.0246606	7.39342	2.30549	0	0	0	-0.00627371	0.0133599	0.0388122	0.306938
hsa-mir-23c	0.0871106	0.261343	0.433868	0.364388	0.352992	2.81469	1.03539	0	0	0.341643	0.154694	0.292671	0.473302	0.300574
hsa-mir-3064	0.0870073	0.250694	0.309063	0.382439	0.394674	1.145	0.430026	0	0.27293	0.567816	0.283589	0.371781	0.475022	0.307042
hsa-mir-6804	0.0869244	0.0531609	0.0983764	0.0640143	0.0679958	3.12378	1.29157	0	0	0	0.0236467	0.047271	0.0828776	0.319003
hsa-mir-4489	0.086518	0.0229446	0.0538889	0.0314802	0.0281701	4.74631	1.43714	0	0	0	0.00491258	0.0202091	0.0385799	0.296037
hsa-mir-3186	0.0864528	0.0271744	0.0613161	0.0298723	0.0278109	7.61484	2.07979	0	0	0	-0.00747523	0.0170874	0.0470696	0.297298
hsa-mir-3137	0.0857147	0.0633699	0.113177	0.0723871	0.0768567	3.12052	1.11215	0	0	0	0.0172931	0.0577634	0.11691	0.302978
hsa-mir-3178	0.0844314	0.110601	0.172197	0.129211	0.133254	2.55514	0.899971	0	0	0.149978	0.0561893	0.109797	0.18581	0.298046
hsa-mir-6836	0.0843816	0.0343025	0.0739715	0.0407251	0.0425524	5.61561	1.49183	0	0	0	0.00964458	0.0280822	0.0554278	0.2909
hsa-mir-3115	0.0835837	0.0540604	0.101508	0.069292	0.0636303	3.50661	1.09926	0	0	0	0.0158937	0.0484238	0.0974802	0.290054
hsa-mir-4641	0.0835779	0.0182002	0.042952	0.0242776	0.0236039	4.32953	1.50854	0	0	0	0.00341447	0.0155141	0.0346777	0.292799
hsa-mir-6729	0.0832446	0.0438966	0.0897308	0.0584843	0.0560748	3.29423	1.59624	0	0	0	0.0123371	0.0356481	0.068263	0.322053
hsa-mir-4775	0.0826356	0.121066	0.163633	0.14393	0.142414	1.72103	0.579763	0	0	0.223249	0.0890498	0.134211	0.187288	0.290675
hsa-mir-4488	0.0823002	0.0417222	0.0995266	0.0512739	0.0398069	7.23714	2.43117	0	0	0	-0.0154553	0.0204629	0.0697448	0.290015
hsa-mir-892c	0.0818432	0.567854	0.926358	0.234468	0.374723	8.86589	6.60862	0	0	0	-0.500297	0.0378313	0.664253	0.631904
hsa-mir-3654	0.0817152	0.153381	0.277659	0.238879	0.208983	3.00376	0.979524	0	0	0.249739	0.0747506	0.161778	0.292425	0.288902
hsa-mir-1285-1	0.0807743	0.0390416	0.0742068	0.045497	0.0454777	3.32196	1.06076	0	0	0	0.0150265	0.0358409	0.0654486	0.286124
hsa-mir-3155a	0.0790579	0.0912138	0.154751	0.109269	0.104679	3.10464	1.06691	0	0	0	0.0367468	0.0828748	0.139106	0.284956
hsa-mir-572	0.0789014	0.0370024	0.077386	0.0477214	0.0451828	3.59318	1.22507	0	0	0	0.0131477	0.0319359	0.0613726	0.283954
hsa-mir-320e	0.0775281	0.113899	0.173774	0.128395	0.127644	3.02835	0.824599	0	0	0.137607	0.0551036	0.114642	0.185968	0.278556
hsa-mir-6733	0.0774014	0.242734	0.29543	0.353069	0.361601	1.1749	0.373235	0	0.245556	0.541336	0.269239	0.358259	0.452518	0.282276
hsa-mir-550b-1	0.0768433	0.017596	0.0392179	0.0211885	0.0190297	4.81814	1.799	0	0	0	-0.000521242	0.0128562	0.0302344	0.282912
hsa-mir-4424	0.0766496	0.343319	0.632275	0.272606	0.230488	19.6543	4.81003	0	0	0.196433	-0.207155	0.0831735	0.437917	0.288824
hsa-mir-4528	0.0764919	0.015912	0.0363233	0.0164746	0.0175982	7.09756	2.67769	0	0	0	-0.0043492	0.00826624	0.0272344	0.296518
hsa-mir-4526	0.0764615	0.0305596	0.0602982	0.0329897	0.0375686	4.15043	1.21542	0	0	0	0.0100288	0.0275656	0.0500448	0.28306
hsa-mir-3650	0.0759885	0.0279451	0.0644685	0.03577	0.0381515	4.72745	1.54495	0	0	0	0.00538344	0.0246102	0.0498732	0.283568
hsa-mir-6787	0.0757626	0.0434145	0.102265	0.0702243	0.0564954	6.80171	1.72408	0	0	0	0.0052246	0.0331855	0.0739612	0.28975
hsa-mir-3180-4	0.0753851	0.0302523	0.0656063	0.0384868	0.0361743	4.46413	1.22619	0	0	0	0.0115789	0.0266084	0.0477703	0.275435
hsa-mir-3925	0.0739977	0.0457549	0.0842726	0.0409506	0.0470068	4.13495	2.50307	0	0	0	-9.63139e-05	0.0330393	0.0692196	0.401601
hsa-mir-6776	0.0732678	0.0445394	0.0900372	0.0477387	0.0532879	3.83786	2.03469	0	0	0	-0.00279772	0.0303062	0.0744266	0.358573
hsa-mir-4733	0.0727492	0.1018	0.157784	0.127512	0.115432	2.19475	0.780241	0	0	0.171153	0.0560346	0.0998167	0.15379	0.276833
hsa-mir-3646	0.0708566	0.0193245	0.0524771	0.0305944	0.027229	4.7533	1.57326	0	0	0	-0.00136767	0.0150546	0.0445495	0.268466
hsa-mir-5089	0.070483	0.0476871	0.106283	0.0629973	0.0520822	4.87627	1.92688	0	0	0	-0.00674513	0.0312376	0.0824032	0.273152
hsa-mir-4753	0.0697837	0.10354	0.147218	0.111816	0.108743	2.14075	0.660806	0	0	0.153692	0.0599241	0.0964153	0.144832	0.266603
hsa-mir-6723	0.0694862	0.161079	0.235011	0.201456	0.19146	2.18689	0.698655	0	0	0.257659	0.104045	0.177066	0.261094	0.267088
hsa-mir-3139	0.069178	0.0298346	0.0587766	0.0364847	0.0338226	3.36304	1.03801	0	0	0	0.0109928	0.0269609	0.0481689	0.264773
hsa-mir-4498	0.0684083	0.0165533	0.0442616	0.0265044	0.0220186	4.75053	1.63494	0	0	0	0.00279333	0.0142659	0.0295699	0.264807
hsa-mir-1286	0.0675359	0.0346475	0.0681885	0.0378457	0.04164	3.59064	1.3775	0	0	0	0.00511708	0.0291589	0.0633101	0.291973
hsa-mir-1269b	0.0674843	25.697	56.2116	29.3154	25.9477	8.03789	2.39346	0	0	0.502286	-8.71666	12.9764	42.7291	0.260192
hsa-mir-3143	0.0669625	0.0920715	0.152889	0.114903	0.111193	2.50946	0.903264	0	0	0.122703	0.0421108	0.0885581	0.162175	0.27052
hsa-mir-5004	0.0666842	0.0118448	0.0289349	0.01386	0.0144655	5.84742	1.70439	0	0	0	-0.000390791	0.00934785	0.0225156	0.261799
hsa-mir-7976	0.0650363	0.123927	0.177247	0.143091	0.146916	2.09711	0.716138	0	0	0.195117	0.0722879	0.128143	0.202335	0.268285
hsa-mir-6889	0.0648306	0.0193735	0.0461584	0.0274652	0.020824	5.28005	1.32348	0	0	0	0.00412502	0.0166533	0.0309512	0.271106
hsa-mir-6881	0.0646688	0.0214093	0.0567656	0.0356467	0.0276142	6.36975	1.69691	0	0	0	0.000457738	0.0168759	0.0410237	0.262898
hsa-mir-208a	0.0645786	0.0172686	0.0484088	0.0278615	0.0255986	14.8204	8.14204	0	0	0	-0.00954176	0.00567962	0.0270481	0.316379
hsa-mir-4757	0.0625967	0.0668335	0.111525	0.0742503	0.075164	3.20573	1.01771	0	0	0	0.0319315	0.0617752	0.0968016	0.258099
hsa-mir-4706	0.0622762	0.019543	0.0476757	0.0253843	0.0258869	5.7844	1.80028	0	0	0	0.00135688	0.0157788	0.0345315	0.256821
hsa-mir-548l	0.0621745	0.0709104	0.105665	0.0682418	0.0783431	2.61029	0.800372	0	0	0	0.0357786	0.0652873	0.109448	0.268886
hsa-mir-3126	0.061876	0.0829082	0.118574	0.0835484	0.0917129	2.26753	0.789643	0	0	0.0875105	0.0426286	0.0800715	0.123278	0.274496
hsa-mir-3128	0.0614694	0.0327012	0.0687729	0.0444456	0.0365754	3.57088	1.14586	0	0	0	0.00993798	0.0285555	0.0538128	0.253079
hsa-mir-4451	0.0612216	0.0358233	0.0770497	0.0399501	0.0369957	5.94079	1.5546	0	0	0	0.00100713	0.0278793	0.063093	0.247803
hsa-mir-933	0.0592069	0.0168671	0.0408206	0.0225545	0.0206995	5.68812	1.4489	0	0	0	0.00349999	0.0141987	0.0305133	0.243967
hsa-mir-6778	0.0578406	0.0243445	0.051628	0.0281783	0.0288132	4.21482	1.24021	0	0	0	0.00564657	0.021419	0.0420975	0.246606
hsa-mir-6740	0.0577871	0.0609409	0.098067	0.063912	0.0649423	2.73417	0.779877	0	0	0	0.0337538	0.0550705	0.0812501	0.244667
hsa-mir-6873	0.0576518	0.0330247	0.0677723	0.0415816	0.0421102	3.13455	1.21492	0	0	0	0.0155046	0.0296486	0.0509562	0.269718
hsa-mir-3918	0.0574551	0.0463625	0.0877937	0.05355	0.0539702	3.75449	1.22282	0	0	0	0.0167398	0.0417439	0.0709776	0.251649
hsa-mir-4716	0.0570956	0.0363152	0.0703995	0.0441128	0.0398922	3.36394	0.977454	0	0	0	0.0152451	0.032927	0.0546156	0.241566
hsa-mir-6792	0.056701	0.0226681	0.0533822	0.0258161	0.0256488	7.18971	2.28926	0	0	0	-0.00561919	0.0136961	0.0390344	0.247793
hsa-mir-3202-1	0.0565029	0.025788	0.0497492	0.0274159	0.0293734	3.91792	1.17357	0	0	0	0.00937897	0.0231728	0.0410651	0.249011
hsa-mir-4536-2	0.0563642	0.113893	0.157385	0.138008	0.136013	1.71026	0.641057	0	0	0.219017	0.0812416	0.120396	0.171814	0.261091
hsa-mir-3936	0.0558785	0.0908564	0.138645	0.0988706	0.103598	2.60578	0.762221	0	0	0.109457	0.0495952	0.0904406	0.140235	0.244955
hsa-mir-4496	0.0552191	0.00930574	0.0251207	0.0129293	0.011827	5.31826	1.98662	0	0	0	-0.000969268	0.0065116	0.0178714	0.252026
hsa-mir-548ay	0.0550661	0.0541173	0.0938528	0.0614086	0.0573022	3.17858	0.864107	0	0	0	0.0260177	0.0476606	0.0787342	0.236247
hsa-mir-3661	0.0549123	0.0242705	0.0553709	0.0326736	0.0289856	4.5391	1.35459	0	0	0	0.00588635	0.0203971	0.0411361	0.237248
hsa-mir-4759	0.0546926	0.0114855	0.0314033	0.0146909	0.0154074	6.0184	2.84817	0	0	0	-0.0031781	0.00710694	0.0203775	0.303326
hsa-mir-4659a	0.0543339	0.0575299	0.100765	0.0692272	0.0626871	2.70912	0.913958	0	0	0	0.0231153	0.0512338	0.091046	0.243665
hsa-mir-1257	0.0542107	0.0206408	0.0510259	0.0261764	0.023812	6.12237	1.89644	0	0	0	-0.00333906	0.0141906	0.0412027	0.237469
hsa-mir-4502	0.0540986	0.0108085	0.0296877	0.0157171	0.0132471	6.30081	2.15502	0	0	0	-0.00210247	0.00744211	0.0213156	0.239048
hsa-mir-6821	0.0535113	0.0819285	0.141532	0.0933336	0.0928699	3.12057	1.00121	0	0	0	0.0331564	0.0756754	0.128943	0.243437
hsa-mir-4708	0.0531592	0.0170001	0.0457111	0.0264196	0.0224092	4.91575	1.8199	0	0	0	-0.00125332	0.0129651	0.0324895	0.243171
hsa-mir-6500	0.0528005	0.0120882	0.0288007	0.0141908	0.0130752	7.04101	1.75234	0	0	0	-0.000944199	0.00902528	0.02164	0.230056
hsa-mir-6753	0.052718	0.0250526	0.0557204	0.0299041	0.0307836	4.31994	1.51788	0	0	0	0.00293809	0.0205804	0.0456875	0.253789
hsa-mir-1304	0.0519435	1.11754	2.2627	1.76253	1.78886	4.55594	1.31111	0	0.43291	1.25663	0.139718	1.26406	2.9407	0.234978
hsa-mir-3688-2	0.051023	0.0372896	0.0637345	0.0375391	0.0396435	3.10353	0.962046	0	0	0	0.0209405	0.033696	0.0513818	0.24211
hsa-mir-4461	0.0501332	0.600644	0.993766	1.07102	1.01588	2.48352	0.759724	0.0880555	0.490918	1.17436	0.500252	0.966798	1.4796	0.232209
hsa-mir-4767	0.0498376	0.0333693	0.0678184	0.0411116	0.0370152	4.35134	1.12425	0	0	0	0.0135871	0.0295635	0.0491909	0.224559
hsa-mir-1303	0.0497791	0.0355735	0.0691003	0.0441396	0.0425795	3.42234	1.14487	0	0	0	0.0177522	0.0327248	0.0519594	0.238645
hsa-mir-3910-1	0.0491213	0.0321661	0.0612976	0.034807	0.0355579	3.80674	1.15385	0	0	0	0.00901406	0.0290463	0.0550575	0.234193
hsa-mir-6822	0.0471865	0.0452778	0.0919038	0.0570082	0.0583531	3.8926	1.42787	0	0	0	0.0160212	0.0404708	0.0717982	0.25062
hsa-mir-6767	0.0469379	0.0436264	0.0835152	0.0528928	0.0525643	3.31943	1.10226	0	0	0	0.0187104	0.0394157	0.0674103	0.236124
hsa-mir-3202-2	0.0463902	0.0329731	0.066607	0.0399567	0.0391542	4.13598	1.41557	0	0	0	0.0121498	0.0293217	0.0498012	0.236887
hsa-mir-6513	0.0461133	0.140128	0.176364	0.15114	0.153584	1.70883	0.451104	0	0	0.236879	0.110351	0.148478	0.191824	0.220245
hsa-mir-3198-1	0.045977	0.0344216	0.0678804	0.0387604	0.0410201	3.67987	1.14248	0	0	0	0.0122167	0.0303268	0.056001	0.234631
hsa-mir-4470	0.0454485	0.119369	0.160437	0.128728	0.134273	1.81219	0.589852	0	0	0.203066	0.0817372	0.120548	0.17148	0.23752
hsa-mir-3660	0.0441613	0.0875508	0.169095	0.0852309	0.0958032	4.75505	2.38303	0	0	0	-0.0251765	0.0470707	0.153643	0.321463
hsa-mir-6756	0.0432081	0.0288917	0.0593648	0.0315111	0.0355541	4.12496	1.49918	0	0	0	0.00613932	0.0238531	0.0479829	0.2589
hsa-mir-5009	0.0430474	0.0510088	0.0837401	0.0542274	0.0512104	2.80723	0.722013	0	0	0	0.0273018	0.0449516	0.0672789	0.210868
hsa-mir-7113	0.0426443	0.0588604	0.092499	0.0571854	0.0624441	2.63814	0.82788	0	0	0	0.0315956	0.052884	0.0807359	0.235332
hsa-mir-378f	0.0421452	0.044589	0.0803552	0.0493427	0.0493673	3.35607	1.1489	0	0	0	0.0196248	0.0413456	0.0672483	0.232777
hsa-mir-5189	0.0417386	0.0205299	0.0458755	0.0268218	0.0229509	5.15733	1.17521	0	0	0	0.00688318	0.0187095	0.0337282	0.206531
hsa-mir-3921	0.0414306	0.0121915	0.0301165	0.0162463	0.0143603	5.64222	1.41937	0	0	0	0.00131481	0.0104311	0.0230916	0.205293
hsa-mir-6823	0.0413392	0.0175589	0.0385322	0.0161137	0.0201839	6.03703	1.87072	0	0	0	-0.0022811	0.0117489	0.0322851	0.249579
hsa-mir-1267	0.0410546	0.0122472	0.0287539	0.0132281	0.0146333	6.19288	2.01177	0	0	0	-0.00142649	0.00888841	0.0228452	0.237212
hsa-mir-6824	0.0409484	0.0625315	0.102824	0.0706708	0.0652182	2.57678	0.87246	0	0	0	0.0269488	0.0540676	0.0882252	0.223191
hsa-mir-6888	0.0408466	0.078589	0.124598	0.0863163	0.0838617	2.41216	0.702415	0	0	0	0.04418	0.0713311	0.112867	0.213892
hsa-mir-1252	0.0404168	0.0219607	0.0493711	0.0275109	0.0258798	4.22735	1.47551	0	0	0	0.00193036	0.0176317	0.0414299	0.226018
hsa-mir-6508	0.0402332	0.0897905	0.142295	0.11364	0.102955	3.14215	0.73707	0	0	0.149832	0.0565553	0.0891007	0.135221	0.203024
hsa-mir-4751	0.0399587	0.0290165	0.0708184	0.0420086	0.0394353	4.5778	1.7198	0	0	0	0.0048241	0.0237556	0.0507324	0.233241
hsa-mir-6819	0.0398037	0.019982	0.0446505	0.0235837	0.0232987	4.78748	1.32679	0	0	0	0.00571991	0.0172547	0.0329036	0.209597
hsa-mir-548n	0.0392361	0.0557249	0.0883161	0.056741	0.0580547	2.67253	0.899373	0	0	0	0.0242592	0.0487285	0.080384	0.229244
hsa-mir-4422	0.0388224	0.0337219	0.069307	0.0383125	0.0415921	3.80506	2.20757	0	0	0	-0.000714363	0.0250353	0.0575182	0.346136
hsa-mir-2278	0.0383441	0.0707821	0.114104	0.0746512	0.0774986	3.14888	0.771313	0	0	0	0.0381167	0.0640169	0.108005	0.202828
hsa-mir-6742	0.0380934	0.048052	0.0807527	0.0501884	0.0497184	3.01247	0.805232	0	0	0	0.0227677	0.042888	0.0723851	0.204346
hsa-mir-548f-4	0.0376856	0.0219349	0.036791	0.011103	0.0136967	6.80001	4.26069	0	0	0	-0.0142563	0.00364288	0.0301777	0.41161
hsa-mir-6869	0.0372165	0.0190315	0.0499168	0.0295172	0.0229151	5.76019	1.56817	0	0	0	0.00185745	0.0155177	0.0340551	0.197287
hsa-mir-1278	0.0361329	0.0523684	0.087138	0.0549281	0.0569079	3.42357	0.819977	0	0	0	0.0285954	0.0483235	0.0749491	0.197101
hsa-mir-4430	0.0359874	0.015157	0.0308115	0.0151464	0.0160231	5.84821	1.27037	0	0	0	0.00310168	0.0134234	0.0249397	0.193414
hsa-mir-6809	0.0356465	0.0323032	0.063477	0.0360685	0.0368217	4.0254	1.11693	0	0	0	0.0138942	0.0294418	0.0504415	0.204601
hsa-mir-4533	0.0354648	0.138971	0.270083	0.149357	0.143772	4.81539	2.20557	0	0	0	-0.0456878	0.0749687	0.251966	0.260737
hsa-mir-492	0.0342981	0.0334873	0.0733478	0.040529	0.0375437	4.81714	1.48647	0	0	0	0.00118693	0.0262247	0.0653326	0.203327
hsa-mir-6865	0.0334624	0.0157324	0.0388643	0.0207832	0.0192614	5.19295	1.60052	0	0	0	0.00231414	0.0132838	0.0270883	0.201743
hsa-mir-4804	0.033363	0.0496777	0.0912195	0.0572625	0.0531366	3.77341	0.894774	0	0	0	0.0232432	0.0436432	0.0723384	0.18666
hsa-mir-4771-1	0.0331756	0.0257057	0.0565918	0.0336985	0.0304315	4.03716	1.20371	0	0	0	0.00659012	0.0221008	0.0466738	0.197304
hsa-mir-614	0.032932	0.0398861	0.0864321	0.049661	0.044802	5.03573	1.5577	0	0	0	-0.00152846	0.0302736	0.0734889	0.199212
hsa-mir-4689	0.0324207	0.0227137	0.0560685	0.0284267	0.0253677	5.43767	2.55345	0	0	0	-0.0066595	0.0124788	0.0366971	0.248677
hsa-mir-875	0.0319913	0.310191	0.603097	0.19765	0.180752	13.1486	5.08588	0	0	0	-0.279125	0.0142454	0.366074	0.222145
hsa-mir-605	0.0312684	0.278585	0.443261	0.416509	0.456101	2.66458	1.0977	0	0.197604	0.515424	0.161798	0.35209	0.604162	0.261627
hsa-mir-4727	0.0312397	0.125744	0.176422	0.148208	0.140722	1.89711	0.532965	0	0	0.216289	0.0917027	0.128988	0.176886	0.193258
hsa-mir-6796	0.0311815	0.0509353	0.100673	0.0599442	0.0599482	3.58345	1.6187	0	0	0	0.0064722	0.0402647	0.0859781	0.260386
hsa-mir-4666a	0.0303301	0.034428	0.0636767	0.0379769	0.0358216	3.47182	1.02992	0	0	0	0.0119546	0.0304599	0.0527029	0.194582
hsa-mir-3146	0.0299351	0.0390976	0.0683322	0.0389287	0.042966	3.21367	0.959692	0	0	0	0.0173779	0.0346539	0.0589435	0.211791
hsa-mir-1245b	0.0294656	0.0395938	0.0658128	0.0422678	0.0401848	2.81103	0.835674	0	0	0	0.0178129	0.0357843	0.0568082	0.193987
hsa-mir-611	0.0293395	0.0357261	0.0708459	0.0421583	0.0399242	3.95552	1.0667	0	0	0	0.0153694	0.032312	0.0525793	0.185485
hsa-mir-3688-1	0.0289563	0.0350631	0.0675515	0.0451225	0.0357248	3.09326	0.942213	0	0	0	0.01663	0.031071	0.0476395	0.190015
hsa-mir-4717	0.0285786	0.0667483	0.109363	0.0699484	0.0708961	2.93613	0.872718	0	0	0	0.0351432	0.058982	0.0912612	0.198098
hsa-mir-6840	0.0284693	0.0423946	0.0876675	0.0498786	0.0480984	3.83097	1.50133	0	0	0	0.00205794	0.0337429	0.0757063	0.226735
hsa-mir-3195	0.0282837	0.019377	0.0415297	0.0211889	0.0211974	5.14294	1.68029	0	0	0	0.00188929	0.0159497	0.0340086	0.206692
hsa-mir-597	0.0272209	0.10209	0.154996	0.11567	0.118246	2.28754	0.799871	0	0	0.161667	0.058714	0.0957948	0.14586	0.216934
hsa-mir-622	0.0267974	0.0404286	0.0845164	0.0375085	0.039384	6.91889	2.35964	0	0	0	-0.0156958	0.0182022	0.0690567	0.216537
hsa-mir-3196	0.0264886	0.0256924	0.0595222	0.0306431	0.0286943	5.26399	1.66775	0	0	0	-0.00224552	0.0193379	0.0480573	0.193225
hsa-mir-198	0.0263731	0.0187672	0.0427329	0.0220323	0.0207477	7.36574	1.32032	0	0	0	0.00362306	0.0161838	0.03287	0.162705
hsa-mir-4494	0.0263084	0.0261585	0.0573085	0.0318075	0.0321625	4.59441	1.4537	0	0	0	0.00341601	0.022257	0.0508771	0.201092
hsa-mir-4673	0.02535	0.0271217	0.0509668	0.0287085	0.0292186	3.57296	0.943269	0	0	0	0.0111082	0.024261	0.0421545	0.181565
hsa-mir-6515	0.0252949	0.1151	0.163943	0.136061	0.125594	2.09751	0.592123	0	0	0.200507	0.0801851	0.116208	0.163101	0.181407
hsa-mir-4480	0.0251665	0.017911	0.0413825	0.0208406	0.0192011	5.62975	1.73879	0	0	0	-0.000594618	0.0130379	0.0318825	0.186843
hsa-mir-3611	0.0251141	0.0652225	0.0962799	0.0611252	0.0653233	2.55411	0.713694	0	0	0	0.035377	0.0584715	0.0862358	0.192571
hsa-mir-4748	0.0250388	0.0347484	0.0673736	0.0390342	0.0382457	3.67551	1.12883	0	0	0	0.0130973	0.0309015	0.0527073	0.192114
hsa-mir-4670	0.0245835	0.0279076	0.0525761	0.0289164	0.0317244	3.70367	1.06986	0	0	0	0.01289	0.0254909	0.0419989	0.198328
hsa-mir-6791	0.0239854	0.0217375	0.0489684	0.0263797	0.0271279	4.87448	1.45875	0	0	0	0.00601162	0.0187804	0.0353502	0.192899
hsa-mir-1909	0.0239715	0.0542008	0.096137	0.0577467	0.0588114	3.5634	1.02942	0	0	0	0.0166514	0.0452963	0.0908169	0.18789
hsa-mir-4511	0.0228095	0.0430203	0.0744452	0.0429617	0.0450475	3.30275	0.86237	0	0	0	0.0197392	0.0388791	0.0623314	0.178942
hsa-mir-4465	0.022696	0.0346754	0.0719949	0.0281073	0.0255804	13.6934	3.05237	0	0	0	-0.0189334	0.0115824	0.0528814	0.157478
hsa-mir-4306	0.022513	0.048172	0.0972539	0.0638483	0.0518361	9.03045	1.17906	0	0	0	0.0184496	0.0424483	0.0725179	0.16124
hsa-mir-4771-2	0.0224122	0.026645	0.057276	0.0339007	0.0305436	3.9041	1.05193	0	0	0	0.00963373	0.0243039	0.0452991	0.168867
hsa-mir-548q	0.0220009	0.160457	0.193144	0.170336	0.179773	1.54647	0.388266	0	0	0.274415	0.135903	0.174755	0.217841	0.176425
hsa-mir-2681	0.0216251	0.051525	0.102269	0.0572018	0.0568011	3.82001	2.65445	0	0	0	-0.0175282	0.0258949	0.0887507	0.360678
hsa-mir-5681b	0.021267	0.0280669	0.0550451	0.0198582	0.0270498	5.90911	2.7547	0	0	0	-0.0125055	0.013086	0.0466768	0.337206
hsa-mir-6758	0.0208267	0.0560309	0.089051	0.0547839	0.0575521	2.93649	0.775838	0	0	0	0.0286996	0.0497629	0.0755505	0.17683
hsa-mir-4512	0.0199406	0.0234462	0.0520233	0.0288222	0.0284879	5.55346	1.44434	0	0	0	0.00713532	0.0205796	0.0368641	0.167325
hsa-mir-5702	0.0191678	0.0173145	0.0353754	0.0171366	0.0196138	4.50863	1.3296	0	0	0	0.00245373	0.0144168	0.0316437	0.198683
hsa-mir-6856	0.0191393	0.036367	0.0727958	0.0418878	0.0424001	3.82982	1.1613	0	0	0	0.0114974	0.0317356	0.0624375	0.184662
hsa-mir-1289-1	0.0182984	0.026283	0.0560333	0.0317575	0.0320069	4.04878	1.17017	0	0	0	0.00876349	0.0235369	0.0447229	0.17706
hsa-mir-371b	0.0182664	0.0399817	0.0702321	0.0411489	0.0413249	3.37366	0.863229	0	0	0	0.0164539	0.0364996	0.0611309	0.164029
hsa-mir-4715	0.018106	0.0140795	0.0332057	0.0176106	0.0163359	6.5018	1.31706	0	0	0	0.00337607	0.012464	0.0243623	0.142461
hsa-mir-548ar	0.0180844	0.0270898	0.0539092	0.0313303	0.0280813	4.63309	0.995582	0	0	0	0.00979985	0.0246277	0.0422052	0.144549
hsa-mir-3182	0.0173979	0.0304353	0.0664974	0.0359865	0.0314583	5.28666	1.46814	0	0	0	0.00259189	0.0240543	0.0495752	0.158382
hsa-mir-4803	0.017213	0.00684393	0.0172429	0.00899904	0.00714537	5.90645	1.77337	0	0	0	-0.00040283	0.00510186	0.0118896	0.157851
hsa-mir-3916	0.0170095	0.0204552	0.0457029	0.0229397	0.0241457	5.29525	1.46702	0	0	0	0.00319568	0.0176293	0.0350582	0.175138
hsa-mir-7848	0.016563	0.0122239	0.0304712	0.0158186	0.0138124	8.04078	1.5484	0	0	0	0.000525606	0.0098978	0.0217909	0.134065
hsa-mir-6857	0.0162933	0.014016	0.0360013	0.0193934	0.0157007	5.65629	1.59922	0	0	0	0.000394187	0.0111728	0.0249191	0.152515
hsa-mir-6830	0.0161573	0.013893	0.0314228	0.0164071	0.0159549	5.26969	1.44452	0	0	0	0.00340354	0.0123681	0.0236238	0.16364
hsa-mir-3910-2	0.0159692	0.0334287	0.0686758	0.0401875	0.0380572	3.67965	1.16565	0	0	0	0.00884102	0.0299934	0.0582737	0.176958
hsa-mir-548ai	0.0159022	0.0448608	0.0786062	0.0490435	0.0453389	2.87809	0.747409	0	0	0	0.0231976	0.0403631	0.0617232	0.154591
hsa-mir-6775	0.0156106	0.0308041	0.0646103	0.0371794	0.0354035	4.16574	1.35441	0	0	0	0.00658363	0.0261595	0.0522592	0.180223
hsa-mir-4750	0.0153255	0.0278094	0.0591222	0.0336941	0.0319331	4.49339	1.23496	0	0	0	0.0101494	0.024615	0.0437495	0.159915
hsa-mir-4792	0.0149276	0.0186114	0.0471177	0.0246635	0.0212992	9.19424	1.68464	0	0	0	0.00152459	0.0147297	0.0316784	0.126982
hsa-mir-4769	0.0147239	0.0127987	0.0330613	0.0188065	0.0148535	4.96366	1.39281	0	0	0	0.00236781	0.0109457	0.0227122	0.148075
hsa-mir-555	0.0127733	0.0262166	0.0560588	0.0300588	0.0289072	5.25099	1.16173	0	0	0	0.00682106	0.0235865	0.0440782	0.136525
hsa-mir-378g	0.0127382	0.00942209	0.0214726	0.0102547	0.00951135	7.93393	1.72597	0	0	0	0.000146328	0.00727125	0.0157457	0.132659
hsa-mir-3609	0.0123584	0.339086	0.69635	0.484099	0.457869	6.60096	1.32489	0	0	0.36932	0.0905143	0.342286	0.669327	0.127646
hsa-mir-548at	0.0123477	0.0396072	0.0693585	0.0408137	0.0397151	3.52209	0.77721	0	0	0	0.019917	0.0358829	0.0555805	0.136252
hsa-mir-1256	0.0121475	0.0785464	0.115127	0.0756843	0.078821	2.49764	0.663346	0	0	0	0.0447603	0.0715258	0.105707	0.160755
hsa-mir-4425	0.0121185	0.0188857	0.039257	0.0193092	0.0212938	5.03843	1.33059	0	0	0	0.00259812	0.0162488	0.0353158	0.167136
hsa-mir-6818	0.0120418	0.142712	0.187809	0.162571	0.163254	1.6139	0.494108	0	0	0.254165	0.110677	0.149882	0.202507	0.173317
hsa-mir-6739	0.0120045	0.0652327	0.101645	0.0663925	0.0687975	2.64996	0.766291	0	0	0	0.0316707	0.0598538	0.0967469	0.170166
hsa-mir-6878	0.0106015	0.0420183	0.0739301	0.0431142	0.0468653	3.21963	0.906925	0	0	0	0.018178	0.038978	0.0673503	0.171601
hsa-mir-18b	0.0105992	0.533044	1.2539	1.36458	1.06299	11.6472	1.18467	0	0.429883	1.09339	0.304203	0.749829	1.42525	0.108775
hsa-mir-6780a	0.00912112	0.0234164	0.0453132	0.0238984	0.0262835	3.94321	1.02068	0	0	0	0.00996781	0.0216943	0.0364882	0.159484
hsa-mir-548ag-1	0.00871801	0.0070315	0.0174503	0.00897012	0.0078391	6.1659	1.87272	0	0	0	0.000130918	0.00551022	0.0121934	0.149924
hsa-mir-3692	0.00802226	0.0196547	0.0431667	0.0252063	0.0215891	4.55834	0.988323	0	0	0	0.00851334	0.0182891	0.0316149	0.117119
hsa-mir-3175	0.00784292	0.0300885	0.0619921	0.0355501	0.032817	3.94365	1.13973	0	0	0	0.00884882	0.0260087	0.0474561	0.148803
hsa-mir-6757	0.0077272	0.0471574	0.0854202	0.0552785	0.0500598	3.06424	0.954435	0	0	0	0.020928	0.0406817	0.0673261	0.156415
hsa-mir-6506	0.00689745	0.0736616	0.115294	0.0818327	0.0722253	2.6277	0.602785	0	0	0	0.0447504	0.0687266	0.0927717	0.123196
hsa-mir-4695	0.00586708	0.0207129	0.0465889	0.02542	0.0210391	4.85815	1.73916	0	0	0	-0.000631535	0.0152746	0.033344	0.160171
hsa-mir-3120	0.00561184	0.0172977	0.0396035	0.0181716	0.0179208	5.80472	2.02055	0	0	0	-0.0034853	0.0110125	0.0305476	0.179824
hsa-mir-938	0.00511077	0.0337243	0.0595604	0.0317621	0.0358413	3.76292	0.988488	0	0	0	0.0132671	0.0302361	0.0518011	0.1588
hsa-mir-4795	0.00506107	0.0628894	0.0956745	0.0636759	0.0612169	2.35117	0.676067	0	0	0	0.0381997	0.0565436	0.0769724	0.147862
hsa-mir-1302-3	0.00426244	0.00957503	0.0226701	0.0114472	0.0103002	7.47838	1.39841	0	0	0	0.00167826	0.0079536	0.016235	0.0973289
hsa-mir-4669	0.00256601	0.0287681	0.0603974	0.0284075	0.0347723	5.93423	1.40018	0	0	0	0.0052546	0.0254366	0.0532549	0.151318
hsa-mir-6867	0.000809475	0.0149607	0.035705	0.0185399	0.0166724	6.3019	1.43017	0	0	0	0.00127303	0.0126267	0.0269242	0.104651
hsa-mir-4639	0.000224256	0.0503322	0.0846031	0.0486014	0.0574341	3.22305	0.964327	0	0	0	0.0205276	0.0460195	0.0800009	0.1816
hsa-mir-6715a	8.72493e-05	2.13053	8.68281	6.96443	2.46651	29.077	3.62103	0	0	0.580865	-1.34022	0.571808	3.16067	0.0286342
hsa-mir-6817	-0.000443843	0.0291088	0.054218	0.0293933	0.0307755	4.17538	0.897176	0	0	0	0.0135284	0.0268768	0.0438524	0.111784
hsa-mir-6073	-0.000631557	0.0141845	0.0321033	0.0162854	0.0154215	5.51753	1.33792	0	0	0	0.00206863	0.0118238	0.024481	0.113636
hsa-mir-4774	-0.000677616	0.00971938	0.0239814	0.0129963	0.00981846	6.4001	1.39767	0	0	0	0.000780762	0.00806202	0.0166284	0.0848621
hsa-mir-6504	-0.000766896	0.0148584	0.0317839	0.0167549	0.0149745	5.95972	1.09256	0	0	0	0.00465222	0.0132933	0.0237197	0.0805517
hsa-mir-3149	-0.000932623	0.0397436	0.0679077	0.0397386	0.0404839	3.19656	0.767353	0	0	0	0.0212645	0.0360077	0.0541987	0.120443
hsa-mir-4671	-0.000948347	0.0107816	0.0230079	0.0103913	0.010951	5.89649	1.51905	0	0	0	0.000607723	0.00872225	0.0189768	0.134155
hsa-mir-7106	-0.00194549	0.0180693	0.04296	0.0210229	0.0201788	5.50642	1.84048	0	0	0	-0.00159939	0.0123503	0.0319165	0.157461
hsa-mir-3657	-0.00202645	0.0127717	0.028488	0.0141423	0.0136972	6.36064	1.26722	0	0	0	0.00279061	0.0115476	0.0216657	0.0912919
hsa-mir-2467	-0.00206611	0.027958	0.0599689	0.0304481	0.0321191	5.05532	1.51901	0	0	0	0.00215823	0.0228416	0.0507116	0.15541
hsa-mir-3658	-0.0023197	0.012632	0.0290104	0.0135202	0.0133146	6.75188	1.48948	0	0	0	0.000307564	0.0100705	0.0224171	0.103296
hsa-mir-6771	-0.00234275	0.0162844	0.0361948	0.0172999	0.0174405	5.39096	1.51405	0	0	0	0.0012151	0.0128403	0.0276581	0.137433
hsa-mir-6864	-0.00243403	0.00952248	0.0203872	0.00924592	0.00976724	7.38034	1.47235	0	0	0	0.00112609	0.00825325	0.0162356	0.099736
hsa-mir-3116-2	-0.00262071	0.0189204	0.0420619	0.022464	0.0216323	4.64071	1.3043	0	0	0	0.00349315	0.0165101	0.0337517	0.130601
hsa-mir-4722	-0.00274669	0.0112552	0.0270787	0.0132443	0.0118993	6.57583	1.57015	0	0	0	-0.000453047	0.00856416	0.0209129	0.101418
hsa-mir-5087	-0.00312142	0.0211449	0.0425634	0.0220775	0.0219267	5.07288	1.13631	0	0	0	0.0052385	0.0194749	0.0343227	0.104222
hsa-mir-4720	-0.00334248	0.0107357	0.0239317	0.0115515	0.0105903	6.34949	1.50637	0	0	0	0.00109082	0.00863452	0.0183014	0.101462
hsa-mir-3907	-0.00352839	0.0165565	0.036163	0.0143845	0.0159245	6.56775	3.14586	0	0	0	-0.0107345	0.00463114	0.0250343	0.262057
hsa-mir-4747	-0.00406763	0.0204349	0.0459027	0.0243927	0.0233119	4.45644	1.2807	0	0	0	0.00440168	0.0175153	0.0375944	0.1301
hsa-mir-3116-1	-0.00448714	0.0281239	0.057766	0.0308162	0.0305512	4.33685	1.22853	0	0	0	0.00576613	0.0241158	0.0472942	0.132439
hsa-mir-4644	-0.0045535	0.0119214	0.0303826	0.0172184	0.0128268	6.80085	1.2618	0	0	0	0.00306361	0.0104412	0.0197264	0.0577224
hsa-mir-1231	-0.00495378	0.0288263	0.0548146	0.0270571	0.0313272	4.11297	1.3445	0	0	0	0.00535254	0.024787	0.0483357	0.184642
hsa-mir-5093	-0.0052356	0.0102116	0.0204307	0.00832552	0.0100247	6.25951	1.9817	0	0	0	-0.00121593	0.00716839	0.0177564	0.185128
hsa-mir-3945	-0.00536715	0.0263207	0.0517022	0.0289969	0.0275695	4.00905	1.05126	0	0	0	0.00899322	0.0237486	0.0409258	0.114195
hsa-mir-4419b	-0.00563161	0.0202069	0.039994	0.0200214	0.0207026	4.86761	1.19101	0	0	0	0.00500522	0.017642	0.0327962	0.11547
hsa-mir-4729	-0.00653274	0.0144094	0.0293236	0.0145589	0.0153019	4.94472	1.18961	0	0	0	0.00381699	0.0128465	0.0231761	0.113723
hsa-mir-1539	-0.00659007	0.0267362	0.0520682	0.0276006	0.029866	4.05989	1.23769	0	0	0	0.00875378	0.0234184	0.0432403	0.155571
hsa-mir-550b-2	-0.0069698	0.0117091	0.0238522	0.00862676	0.0112906	7.41172	2.22287	0	0	0	-0.00365268	0.00679782	0.0191176	0.189595
hsa-mir-4436b-2	-0.0069979	0.0131676	0.0324923	0.0167208	0.0132433	12.3295	1.67505	0	0	0	-0.00127348	0.00967513	0.0246004	0.0226057
hsa-mir-4730	-0.00774129	0.0210933	0.0454548	0.0235191	0.0237205	5.93033	1.20108	0	0	0	0.00564178	0.0185994	0.0367655	0.0831894
hsa-mir-4744	-0.00961184	0.0181152	0.0424441	0.0253894	0.0199453	4.64485	0.998332	0	0	0	0.00729303	0.0164626	0.0289838	0.0622707
hsa-mir-5006	-0.0100477	0.0425981	0.0732695	0.0411053	0.0439951	3.44678	0.825259	0	0	0	0.0227927	0.0390079	0.0570743	0.109338
hsa-mir-6789	-0.0100662	0.028004	0.0660186	0.0324597	0.0358112	6.08004	1.96711	0	0	0	-0.00199742	0.0203653	0.0503934	0.164774
hsa-mir-642b	-0.0101096	0.0278092	0.0520227	0.027019	0.0289976	4.41134	0.957546	0	0	0	0.0102113	0.0252902	0.043427	0.0953734
hsa-mir-544b	-0.0103574	0.0300156	0.065998	0.0385035	0.0328328	4.28409	0.998667	0	0	0	0.0124099	0.0270524	0.0478224	0.0763094
hsa-mir-6866	-0.0105168	0.0224104	0.0419167	0.0222936	0.0229141	4.32141	0.872182	0	0	0	0.00993039	0.0210827	0.0327546	0.0784746
hsa-mir-6084	-0.0105764	0.0291384	0.0623431	0.0317014	0.0340811	5.11185	1.39873	0	0	0	0.00591825	0.0241356	0.0504004	0.129471
hsa-mir-603	-0.0106743	0.00771426	0.019052	0.00899872	0.00841863	6.70274	1.60562	0	0	0	-3.71396e-06	0.00600466	0.0141046	0.0884435
hsa-mir-4466	-0.0111856	0.0477535	0.0987832	0.0578493	0.0479912	5.86582	1.72265	0	0	0	0.000961019	0.0346802	0.0759137	0.100591
hsa-mir-4679-1	-0.0114407	0.0186959	0.0378591	0.0212429	0.0186679	3.90316	1.03252	0	0	0	0.00630236	0.017024	0.0290076	0.0937015
hsa-mir-3163	-0.0116755	0.0140007	0.0303089	0.0148033	0.0169651	5.1817	1.22061	0	0	0	0.00487625	0.0127757	0.0235056	0.114828
hsa-mir-378b	-0.0136347	0.011097	0.0251239	0.0124543	0.0125952	5.57341	1.40441	0	0	0	0.00306375	0.00971099	0.0185322	0.100672
hsa-mir-4433b	-0.0140519	0.156749	0.268861	0.160395	0.189322	3.54523	1.62751	0	0	0.131628	0.0156755	0.133675	0.26972	0.260351
hsa-mir-4679-2	-0.0146016	0.0200286	0.0386385	0.0200392	0.0199841	3.96668	1.14761	0	0	0	0.00556457	0.0175515	0.0322146	0.118954
hsa-mir-6790	-0.0149427	0.0108253	0.0236034	0.0102115	0.0106417	6.91734	1.70021	0	0	0	-0.000734323	0.00799895	0.0182899	0.0989762
hsa-mir-3160-1	-0.0151975	0.0116014	0.0258737	0.0132292	0.0119273	5.96892	1.15139	0	0	0	0.00287534	0.0103451	0.018787	0.0440463
hsa-mir-4798	-0.0165343	0.0163471	0.0339931	0.0157702	0.0186192	5.23131	1.50389	0	0	0	0.00230686	0.0140717	0.0276549	0.147107
hsa-mir-4504	-0.0169098	0.00976444	0.0229409	0.0109596	0.010362	7.20474	1.41737	0	0	0	0.00141806	0.00833907	0.0171595	0.0476973
hsa-mir-4510	-0.0169546	0.00866316	0.021477	0.0103066	0.01031	6.38636	1.81347	0	0	0	7.63476e-05	0.00675971	0.015477	0.112182
hsa-mir-6816	-0.0171188	0.0211918	0.0494544	0.0279845	0.0241273	4.23817	1.30427	0	0	0	0.00644828	0.01818	0.0344677	0.102397
hsa-mir-5585	-0.0180871	0.0159962	0.0326321	0.0175636	0.0161328	4.54285	0.976208	0	0	0	0.00660413	0.0145179	0.023499	0.0536894
hsa-mir-4516	-0.0198752	0.0220389	0.0500119	0.0259018	0.0247807	5.04277	1.253	0	0	0	0.00436705	0.0193095	0.0382092	0.0772118
hsa-mir-564	-0.0198958	0.0414077	0.0736457	0.0400379	0.0457483	3.61267	1.20699	0	0	0	0.0138506	0.0356312	0.0629444	0.166859
hsa-mir-3914-1	-0.0207319	0.0104182	0.0230189	0.0108441	0.0116086	5.48861	1.49636	0	0	0	0.000820471	0.0088356	0.0184782	0.110688
hsa-mir-3663	-0.0213747	0.0393435	0.0802286	0.0290866	0.028308	11.1164	3.87163	0	0	0	-0.0277139	0.0078695	0.0572672	0.137959
hsa-mir-4635	-0.0218747	0.00875198	0.0200339	0.00973834	0.00883423	6.8042	1.3714	0	0	0	0.00097786	0.00745991	0.0146158	0.0321097
hsa-mir-548al	-0.0234068	0.0201275	0.0399063	0.018571	0.0216703	5.01199	1.15263	0	0	0	0.00533288	0.0173051	0.0337864	0.0926308
hsa-mir-4653	-0.023665	0.0255517	0.050707	0.024253	0.0278406	4.48139	1.29205	0	0	0	0.00375117	0.0209627	0.0451157	0.131376
hsa-mir-6839	-0.0237455	0.0615199	0.0900009	0.0532834	0.0583629	2.72001	0.748383	0	0	0	0.0323988	0.055081	0.081032	0.113326
hsa-mir-1322	-0.0239978	0.0109409	0.0222611	0.00953115	0.0111563	7.05243	1.36069	0	0	0	0.00153529	0.009348	0.0187622	0.0610827
hsa-mir-4712	-0.0246565	0.0132914	0.0307621	0.016688	0.0150046	4.99343	1.1665	0	0	0	0.00476558	0.012229	0.0214527	0.0472982
hsa-mir-6876	-0.0248788	0.00875922	0.0185308	0.00856139	0.00891696	7.24131	1.23613	0	0	0	0.00202749	0.00777233	0.0141291	0.0190248
hsa-mir-4637	-0.0255403	0.00939582	0.0222812	0.0108696	0.0102757	5.61803	1.37685	0	0	0	0.0017045	0.00815544	0.0158544	0.0609293
hsa-mir-3606	-0.0274582	0.0120769	0.024012	0.0109524	0.0125435	5.50819	1.29074	0	0	0	0.00198263	0.0106472	0.019837	0.0843263
hsa-mir-3937	-0.027732	0.420616	0.740614	0.24785	0.322807	8.69924	4.9128	0	0	0	-0.32979	0.0434058	0.531918	0.349735
hsa-mir-4436b-1	-0.0279671	0.0133525	0.0302848	0.0143996	0.0129954	6.37252	1.87481	0	0	0	-0.00179625	0.00986911	0.0239228	0.0805311
hsa-mir-4672	-0.0282361	0.0153301	0.0335128	0.0172722	0.0164027	5.0841	1.10661	0	0	0	0.00456015	0.0138949	0.0254173	0.035288
hsa-mir-5188	-0.0292074	0.0430526	0.069436	0.0395135	0.0413115	3.10567	0.616304	0	0	0	0.0240765	0.0391089	0.055716	0.0338672
hsa-mir-3919	-0.0295896	0.100289	0.174586	0.0587146	0.0660561	9.22042	3.24856	0	0	0	-0.0562173	0.0362292	0.140043	0.161095
hsa-mir-4799	-0.0296178	0.0188832	0.0377612	0.0179656	0.0205944	5.26661	1.13271	0	0	0	0.00551527	0.0171169	0.031513	0.0647722
hsa-mir-4659b	-0.0303234	0.0089822	0.0198546	0.00908922	0.00986274	5.85996	1.39824	0	0	0	0.00174265	0.00786205	0.0155585	0.071307
hsa-mir-3685	-0.0303333	0.0101815	0.0205395	0.00876466	0.0106658	6.29103	1.343	0	0	0	0.00166087	0.00848097	0.0176944	0.0737976
hsa-mir-3160-2	-0.0305408	0.0103426	0.0231866	0.010856	0.0112936	6.23711	1.30142	0	0	0	0.00188909	0.0089125	0.0187506	0.038284
hsa-mir-6831	-0.0307342	0.0132787	0.0325777	0.0153212	0.0141703	6.99973	1.82622	0	0	0	-0.00141065	0.00907258	0.023777	0.0572038
hsa-mir-6861	-0.0326573	0.0108995	0.0267588	0.0122867	0.0114827	7.03914	1.81719	0	0	0	-0.000497647	0.00809058	0.0184796	0.0531295
hsa-mir-4452	-0.0358461	0.0131585	0.0249775	0.0101984	0.013888	5.71481	1.30291	0	0	0	0.00194512	0.0112186	0.0232241	0.103961
hsa-mir-4731	-0.0369959	0.027065	0.0524906	0.027677	0.0292177	3.84121	1.0933	0	0	0	0.0105155	0.0244802	0.0417563	0.0890193
hsa-mir-7108	-0.0373983	0.0140136	0.035063	0.0159831	0.0139082	6.20594	2.38911	0	0	0	-0.00521128	0.00721128	0.0233604	0.112331
hsa-mir-5697	-0.0379848	0.0270095	0.0536977	0.0295461	0.0287955	3.63923	1.04352	0	0	0	0.010252	0.0234711	0.0417566	0.0718547
hsa-mir-548ax	-0.0382748	0.00827971	0.0172468	0.00760615	0.00853563	6.01783	1.35981	0	0	0	0.00173256	0.00727306	0.0135864	0.0521317
hsa-mir-4284	-0.0386182	0.0186103	0.0353231	0.0159783	0.0192447	4.86692	1.26089	0	0	0	0.00439058	0.0166364	0.0295419	0.0969626
hsa-mir-3121	-0.039315	0.0136315	0.0274608	0.0126106	0.0145776	5.80578	1.15451	0	0	0	0.00419876	0.0122279	0.0220275	0.0309907
hsa-mir-6838	-0.0396301	0.0354771	0.0609969	0.034753	0.0345551	3.42205	0.795626	0	0	0	0.0171927	0.0327165	0.0491919	0.0298796
hsa-mir-3124	-0.0398135	0.101559	0.167117	0.115551	0.118193	2.57881	1.41498	0	0	0.147938	0.0219912	0.0908401	0.181122	0.24522
hsa-mir-4478	-0.0402315	0.0199155	0.0374073	0.0166581	0.0193688	5.37503	1.44003	0	0	0	0.00279642	0.0161932	0.0318922	0.0926489
hsa-mir-3181	-0.0404948	0.0206971	0.0442498	0.0219285	0.0233083	4.91773	1.48214	0	0	0	0.00384213	0.0178225	0.0344712	0.0972261
hsa-mir-3129	-0.0406435	0.280453	0.408253	0.382347	0.400247	1.65643	1.13869	0	0.185848	0.531269	0.100952	0.312732	0.586814	0.332127
hsa-mir-3662	-0.0411374	0.769659	1.23531	0.791008	0.797601	3.22038	2.22103	0	0.174093	0.721874	-0.316121	0.490907	1.44629	0.318142
hsa-mir-5693	-0.0412086	0.0124909	0.0275136	0.0124294	0.0127452	6.0854	1.70485	0	0	0	-0.000226249	0.00971289	0.0201203	0.071944
hsa-mir-3135a	-0.0418164	0.0151389	0.0322893	0.015797	0.0190125	4.39547	1.46474	0	0	0	0.00285944	0.0132568	0.0268855	0.151078
hsa-mir-3165	-0.0440577	0.0106888	0.0228775	0.0101252	0.0106641	6.465	1.46015	0	0	0	0.000532943	0.00859197	0.0183238	0.0264736
hsa-mir-4427	-0.0441614	0.0139113	0.029468	0.0114836	0.0150077	7.573	1.5974	0	0	0	-3.98018e-05	0.0104416	0.0254197	0.0607106
hsa-mir-4764	-0.0450594	0.00935966	0.0205026	0.00885414	0.00948807	5.99457	1.60531	0	0	0	-0.000591065	0.00691643	0.0165271	0.0652229
hsa-mir-4779	-0.045221	0.0226248	0.0413478	0.0192979	0.0238087	4.55485	0.99268	0	0	0	0.00837976	0.0201292	0.035882	0.0552469
hsa-mir-4642	-0.0463079	0.00942118	0.0222559	0.00986044	0.00959025	6.99793	1.67247	0	0	0	-0.000266052	0.0070866	0.0159912	0.0166462
hsa-mir-499b	-0.0476156	0.0213364	0.0387936	0.0184183	0.0234548	4.17221	1.05138	0	0	0	0.00774468	0.0195755	0.034237	0.0929553
hsa-mir-4426	-0.0497476	0.020708	0.0485905	0.0234664	0.0251058	4.52216	1.64702	0	0	0	0.000965671	0.0164567	0.0370018	0.131298
hsa-mir-6087	-0.0530595	0.128944	0.208901	0.14457	0.141003	3.02504	1.77275	0	0	0.151674	0.0542225	0.11547	0.187235	0.239424
hsa-mir-6718	-0.0539593	1.39642	2.47648	1.40875	1.64232	4.81443	1.75858	0	0.419581	1.01616	-0.0383794	1.18442	2.66374	0.150952
hsa-mir-5194	-0.0554439	0.0106405	0.0234765	0.0102112	0.0113035	6.07338	1.51083	0	0	0	0.000921335	0.00871675	0.0186497	0.0375793
hsa-mir-3923	-0.0595182	8.73239	15.4455	3.3646	2.14877	22.4134	9.52561	0	0	0	-8.99272	-0.895701	8.28867	0.0265468
hsa-mir-4784	-0.0636984	0.728087	1.1481	0.545095	0.548875	7.28005	2.31329	0	0.154078	0.443099	-0.264126	0.382409	1.14248	0.0604401
hsa-mir-3656	-0.0662147	0.0161941	0.0317966	0.0121764	0.01504	7.30283	1.94378	0	0	0	-0.00102095	0.0112143	0.0260605	0.0652556
hsa-mir-548av	-0.0743728	0.00987486	0.021076	0.00923139	0.0100815	5.57345	1.42223	0	0	0	0.000738855	0.00797807	0.0168265	0.00639121
hsa-mir-4532	-0.077945	0.0171111	0.0347077	0.0144448	0.0177291	5.26703	1.62374	0	0	0	-0.000263988	0.01314	0.0297134	0.0886549
hsa-mir-548az	-0.0806095	0.0672351	0.123114	0.0527664	0.0516919	7.9497	2.62113	0	0	0	-0.0176178	0.036778	0.0993074	0.036728
hsa-mir-7851	-0.0898058	0.0162715	0.033025	0.0120636	0.0192408	5.65191	1.49101	0	0	0	0.000658864	0.0129699	0.0324345	0.116826
[truncated: 25 more rows]

## Sheet: S3 alternative_models
This table present detailed performance metrics for predictions with Lasso (L) and Random Forest Regresor (RF).
[truncated: 1,301 more rows]

[truncated: 7 more sheets: S4 community_membership, S5 GO_terms, S6 genetic_regulators, S7 network_metrics, S8 KEGG_pathway_enrichment, S9 pathway_microRNAs, S10 disease_enrichment]
